# Supplementary material for: Prevalence of gestational diabetes in Eastern Democratic Republic of Congo
Source: BMC Pregnancy Childbirth. 2022 Aug 16;22:645. doi: 10.1186/s12884-022-04970-y (PMC9380361; doi:10.1186/s12884-022-04970-y)
Supplement: Supplementary file 1 — Additional file 1. [file 12884_2022_4970_MOESM1_ESM.xls]

## Sheet: Sheet1
Prévalance of gestational diabetes in Eastern Democratic Republic of Congo data_base. Find caption by clicliking the variable title
Participantcode: Participant code: Three first numbers= survey health center registration number; Fourth number= survey site code; Fifth number= Health center name code; Sixth number = season code	Sitecode Survey site code: 1= Goma ; 2= Idjwi ; 6= Ngungu; 7= Rutshuru	NomEtablissement Health center name: 1= CS Mapendo Goma; 2= CS Ngungu ; 3= CS Rutshuru - Rutshuru ; 4= CS Mapendo - Rutshuru; 5= CS Bunyakiri - Idjwi	saison Season: 1= Hot ; 2= Cold	Dateinterview Interview date	Age Age in years	Gestité	Parité	PoidsKg = Weight in Kg	TailleCm = Size in cm	Périmètrebrachialmm= MUAC in mm	ATCDdediabètedanslafamille Family history of diabetes: 0= none; 1= First degree relative; 2= second degree relative ; Null = undefined	ATCDdenfantmacrosome4000g Birth history of a newborn weighing 4000g or more : 0= No ; 1= Yes	ATCDdemaladieschronique History of chronic illness : 0= No ; 1= Arterial hypertension ; 2= Heart disease; 3= Metabolic disease; 4 = under corticosteroid therapy; Null = undefined	DDR Date of last menstruation period	EnceinteYN Pregnancy Y/N : Oui= yes; Non = No	AgedegrossesseSA Gestational age in week of amenorrhea	HauteurutérineCm Fundal height in cm	Oxymétriedepouls Pulse oximetry	Datededernierrepas Last meal date	DernierRepas datete time of last meal	Heurdedernierrepas	Datedeprélévement Sampling date	Prélévement Sampling date time	Heurdeprélévement	Duréejeun Fasting duration in hours	Glycémiecapillairemgdl Capillary blood glucose in mg/dL
1622	6	2	2	2019-04-25	30	5	4	61	156	252	0	0	0	2018-11-01	Oui	24	24	0.77	2019-04-24	2019-04-24 20:00:00	1899-12-31 20:00:00	2019-04-25	2019-04-25 08:30:00	1899-12-31 08:30:00	12	119
2622	6	2	2	2019-04-25	21	3	2	63	169	230	0	0	0	2018-11-08	Oui	24	24	0.73	2019-04-24	2019-04-24 19:30:00	1899-12-31 19:30:00	2019-04-25	2019-04-25 08:44:59	1899-12-31 08:44:59	13	100
3622	6	2	2	2019-04-25	30	5	4	68	168	245	0	0	0	2018-11-03	Oui	24	24	0.85	2019-04-24	2019-04-24 19:30:00	1899-12-31 19:30:00	2019-04-25	2019-04-25 08:55:00	1899-12-31 08:55:00	13	69
4622	6	2	2	2019-04-25	28	6	5	65	171	253	0	0	0	2018-11-04	Oui	24	24	0.85	2019-04-24	2019-04-24 19:59:59	1899-12-31 19:00:00	2019-04-25	2019-04-25 07:54:59	1899-12-31 07:54:59	11	84
5622	6	2	2	2019-04-25	24	4	3	65	154	260	0	0	0	2018-11-05	Oui	24	24	0.99	2019-04-24	2019-04-24 19:30:00	1899-12-31 19:30:00	2019-04-25	2019-04-25 09:00:00	1899-12-31 09:00:00	13	61
6622	6	2	2	2019-04-25	21	3	2	66	167	262	0	0	0	2018-11-05	Oui	24	24	0.68	2019-04-24	2019-04-24 19:59:59	1899-12-31 19:59:59	2019-04-25	2019-04-25 08:28:00	1899-12-31 08:28:00	12	63
7622	6	2	2	2019-04-25	28	10	5	70	166	268	0	0	0	2018-11-02	Oui	24	24	0.84	2019-04-24	2019-04-24 16:50:59	1899-12-31 16:50:59	2019-04-25	2019-04-25 08:19:59	1899-12-31 08:19:59	15	68
8622	6	2	2	2019-04-25	24	4	3	63	155	265	0	0	0	2018-11-05	Oui	24	24	0.81	2019-04-24	2019-04-24 19:59:59	1899-12-31 19:59:59	2019-04-25	2019-04-25 08:35:59	1899-12-31 08:35:59	12	81
9622	6	2	2	2019-04-26	20	3	2	62	158	260	0	0	0	2019-10-18	Oui	27	27	0.66	2019-04-25	2019-04-25 16:20:00	1899-12-31 16:20:00	2019-04-26	2019-04-26 07:25:00	1899-12-31 07:25:00	15	55
10622	6	2	2	2019-04-26	17	1	0	69	168	261	0	0	0	2019-10-05	Oui	28	28	0.82	2019-04-25	2019-04-25 19:30:00	1899-12-31 19:30:00	2019-04-26	2019-04-26 08:19:59	1899-12-31 08:19:59	12	71
11622	6	2	2	2019-05-02	20	2	1	60	164	252	0	0	0	2018-10-15	Oui	28	28	0.74	2019-05-01	2019-05-01 19:59:59	1899-12-31 19:59:59	2019-05-02	2019-05-02 08:44:59	1899-12-31 08:44:59	12	84
12622	6	2	2	2019-05-02	21	3	2	54	150	230	0	0	0	2018-10-15	Oui	28	24	0.91	2019-05-01	2019-05-01 20:24:59	1899-12-31 20:24:59	2019-05-02	2019-05-02 08:55:00	1899-12-31 08:55:00	12	63
13622	6	2	2	2019-05-02	26	5	4	56	150	255	0	0	0	2018-11-12	Oui	26	24	0.85	2019-05-01	2019-05-01 20:10:00	1899-12-31 20:10:00	2019-05-02	2019-05-02 08:15:59	1899-12-31 08:15:59	12	65
14622	6	2	2	2019-05-02	20	2	1	58	153	270	0	0	0	2018-10-07	Oui	27	28	0.96	2019-05-01	2019-05-01 20:19:59	1899-12-31 20:19:59	2019-05-02	2019-05-02 08:28:59	1899-12-31 08:28:59	12	84
15622	6	2	2	2019-05-02	19	2	1	57	156	250	0	0	0	2018-11-10	Oui	24	24	0.88	2019-05-01	2019-05-01 20:15:00	1899-12-31 20:15:00	2019-05-02	2019-05-02 08:55:00	1899-12-31 08:55:00	12	73
16622	6	2	2	2019-05-02	40	10	9	70	169	258	0	0	0	2018-10-15	Oui	28	28	0.95	2019-05-01	2019-05-01 20:19:59	1899-12-31 20:19:59	2019-05-02	2019-05-02 08:35:00	1899-12-31 08:35:00	12	85
17622	6	2	2	2019-05-02	22	4	3	62	168	260	0	0	0	2018-11-12	Oui	24	24	0.9	2019-05-01	2019-05-01 19:59:59	1899-12-31 19:59:59	2019-05-02	2019-05-02 08:55:00	1899-12-31 08:55:00	12	78
18622	6	2	2	2019-05-02	30	7	6	62	167	264	0	0	0	2018-10-15	Oui	28	28	0.83	2019-05-01	2019-05-01 20:24:59	1899-12-31 20:24:59	2019-05-02	2019-05-02 07:54:59	1899-12-31 07:54:59	11	95
19622	6	2	2	2019-05-02	18	1	0	60	162	250	0	0	0	2018-11-04	Oui	25	24	0.69	2019-05-01	2019-05-01 20:03:59	1899-12-31 20:03:59	2019-05-02	2019-05-02 08:26:00	1899-12-31 08:26:00	12	67
20622	6	2	2	2019-05-02	24	7	6	65	163	265	0	0	0	2018-11-12	Oui	24	24	0.83	2019-05-01	2019-05-01 19:00:00	1899-12-31 19:00:00	2019-05-02	2019-05-02 09:00:00	1899-12-31 09:00:00	14	73
21622	6	2	2	2019-05-02	23	3	2	67	161	290	0	0	0	2018-11-15	Oui	24	24	0.85	2019-05-01	2019-05-01 19:30:00	1899-12-31 19:30:00	2019-05-02	2019-05-02 08:35:00	1899-12-31 08:35:00	13	83
22622	6	2	2	2019-05-02	25	3	2	60	154	275	0	0	0	2018-11-05	Oui	25	24	0.91	2019-05-01	2019-05-01 20:19:59	1899-12-31 20:19:59	2019-05-02	2019-05-02 08:19:59	1899-12-31 08:19:59	12	72
23622	6	2	2	2019-05-02	35	8	7	58	167	225	0	0	0	2018-11-10	Oui	24	24	0.81	2019-05-01	2019-05-01 19:59:59	1899-12-31 19:59:59	2019-05-02	2019-05-02 07:59:59	1899-12-31 07:59:59	12	73
24622	6	2	2	2019-05-02	28	6	5	64	166	263	0	0	0	2018-11-10	Oui	24	24	0.98	2019-05-01	2019-05-01 20:39:59	1899-12-31 20:39:59	2019-05-02	2019-05-02 09:00:00	1899-12-31 09:00:00	12	77
25622	6	2	2	2019-05-07	35	4	3	75	166	280	0	0	0	2018-10-25	Oui	27	28	0.75	2019-05-06	2019-05-06 20:19:59	1899-12-31 20:19:59	2019-05-07	2019-05-07 08:44:59	1899-12-31 08:44:59	12	76
26622	6	2	2	2019-05-07	28	5	4	78	162	320	0	0	0	2018-11-05	Oui	25	24	0.82	2019-05-06	2019-05-06 19:30:00	1899-12-31 19:30:00	2019-05-07	2019-05-07 08:19:59	1899-12-31 08:19:59	12	76
27622	6	2	2	2019-05-07	21	3	2	62	169	260	0	0	0	2019-11-15	Oui	24	24	0.81	2019-05-06	2019-05-06 19:30:00	1899-12-31 19:30:00	2019-05-07	2019-05-07 08:26:00	1899-12-31 08:26:00	12	78
28622	6	2	2	2019-05-07	24	4	3	61	162	255	0	0	0	2018-10-01	Oui	28	28	0.88	2019-05-06	2019-05-06 19:45:00	1899-12-31 19:45:00	2019-05-07	2019-05-07 09:00:00	1899-12-31 09:00:00	13	81
29622	6	2	2	2019-05-09	17	1	0	64	169	263	0	0	0	2018-11-15	Oui	24	24	0.92	2019-05-08	2019-05-08 20:19:59	1899-12-31 19:59:59	2019-05-09	2019-05-09 08:19:59	1899-12-31 08:19:59	12	66
30622	6	2	2	2019-05-09	30	5	4	79	159	298	0	0	0	2018-11-15	Oui	26	24	0.88	2019-05-08	2019-05-08 20:19:59	1899-12-31 19:59:59	2019-05-09	2019-05-09 08:39:59	1899-12-31 08:39:59	12	73
31622	6	2	2	2019-05-09	27	5	4	76	162	302	0	0	0	2018-10-25	Oui	27	28	0.85	2019-05-08	2019-05-08 20:50:00	1899-12-31 20:50:00	2019-05-09	2019-05-09 09:00:00	1899-12-31 09:00:00	12	85
32622	6	2	2	2019-05-09	40	12	11	62	161	234	0	0	0	2018-11-15	Oui	24	24	0.83	2019-05-08	2019-05-08 20:15:00	1899-12-31 20:15:00	2019-05-09	2019-05-09 08:55:00	1899-12-31 08:55:00	12	80
33622	6	2	2	2019-05-09	40	9	8	65	169	265	0	0	0	2018-11-15	Oui	24	24	0.91	2019-05-08	2019-05-08 20:39:59	1899-12-31 20:39:59	2019-05-09	2019-05-09 09:00:00	1899-12-31 09:00:00	12	78
34622	6	2	2	2019-05-09	35	6	5	59	153	271	0	0	0	2018-10-25	Oui	27	28	#NULL!	2019-05-08	2019-05-08 19:59:59	1899-12-31 19:59:59	2019-05-09	2019-05-09 08:19:59	1899-12-31 08:19:59	12	83
35622	6	2	2	2019-05-09	19	2	1	54	161	230	0	0	0	2018-11-15	Oui	24	24	0.91	2019-05-08	2019-05-08 19:59:59	1899-12-31 19:59:59	2019-05-09	2019-05-09 08:50:00	1899-12-31 08:50:00	12	60
36622	6	2	2	2019-05-09	38	10	9	82	162	315	0	0	0	2018-10-25	Oui	27	28	0.86	2019-05-08	2019-05-08 19:30:00	1899-12-31 19:30:00	2019-05-09	2019-05-09 08:39:59	1899-12-31 08:39:59	13	69
37622	6	2	2	2019-05-09	33	8	7	63	169	245	0	0	0	2018-11-15	Oui	25	24	0.85	2019-05-08	2019-05-08 19:00:00	1899-12-31 19:00:00	2019-05-09	2019-05-09 08:55:00	1899-12-31 08:55:00	13	58
38622	6	2	2	2019-05-13	38	4	3	62	165	248	0	0	0	2018-10-25	Oui	28	28	0.88	2019-05-12	2019-05-12 19:59:59	1899-12-31 19:59:59	2019-05-13	2019-05-13 09:00:00	1899-12-31 09:00:00	13	61
39622	6	2	2	2019-05-15	40	9	8	71	169	253	0	0	0	2018-10-25	Oui	28	28	0.68	2019-05-12	2019-05-12 19:20:00	1899-12-31 19:20:00	2019-05-13	2019-05-13 08:24:59	1899-12-31 08:24:59	13	75
40622	6	2	2	2019-05-13	28	5	4	59	158	240	0	0	0	2018-10-25	Oui	28	28	0.88	2019-05-12	2019-05-12 19:50:00	1899-12-31 19:50:00	2019-05-13	2019-05-13 08:44:00	1899-12-31 08:44:00	12	94
41622	6	2	2	2019-05-13	26	4	3	64	168	254	0	0	0	2018-10-28	Oui	28	28	0.88	2019-05-12	2019-05-12 20:19:59	1899-12-31 20:19:59	2019-05-13	2019-05-13 08:53:59	1899-12-31 08:53:59	12	74
42622	6	2	2	2019-05-13	40	11	10	72	171	250	0	0	0	2018-10-25	Oui	28	28	0.71	2019-05-12	2019-05-12 20:19:59	1899-12-31 20:19:59	2019-05-13	2019-05-13 08:19:59	1899-12-31 08:19:59	12	65
43622	6	2	2	2019-05-13	20	2	1	61	163	252	0	0	0	2018-11-16	Oui	25	24	0.68	2019-05-12	2019-05-12 21:00:00	1899-12-31 21:00:00	2019-05-13	2019-05-13 09:00:00	1899-12-31 09:00:00	12	65
44622	6	2	2	2019-05-13	33	6	5	63	159	260	0	0	0	2018-11-15	Oui	25	24	0.7	2019-05-12	2019-05-12 20:39:59	1899-12-31 20:39:59	2019-05-13	2019-05-13 08:55:00	1899-12-31 08:55:00	12	80
45622	6	2	2	2019-05-13	20	2	1	62	166	260	0	0	0	2018-11-12	Oui	25	28	0.85	2019-05-12	2019-05-12 20:30:00	1899-12-31 20:30:00	2019-05-13	2019-05-13 08:42:59	1899-12-31 08:42:59	12	68
46622	6	2	2	2019-05-13	19	1	0	62	168	257	0	0	0	2018-11-15	Oui	25	28	0.87	2019-05-12	2019-05-12 20:30:00	1899-12-31 20:30:00	2019-05-13	2019-05-13 08:50:00	1899-12-31 08:50:00	12	87
47622	6	2	2	2019-05-13	20	1	0	64	169	263	0	0	0	2018-11-11	Oui	26	28	0.88	2019-05-12	2019-05-12 20:30:00	1899-12-31 20:30:00	2019-05-13	2019-05-13 09:00:00	1899-12-31 09:00:00	12	104
48622	6	2	2	2019-05-13	23	2	1	61	158	260	0	0	0	2018-11-02	Oui	27	28	0.88	2019-05-12	2019-05-12 20:30:00	1899-12-31 20:30:00	2019-05-13	2019-05-13 08:24:59	1899-12-31 08:24:59	11	99
49622	6	2	2	2019-05-13	19	1	0	68	169	266	0	0	0	2018-11-23	Oui	24	28	0.85	2019-05-12	2019-05-12 20:50:00	1899-12-31 20:50:00	2019-05-13	2019-05-13 07:54:59	1899-12-31 07:54:59	11	76
50622	6	2	2	2019-05-23	22	4	3	67	169	245	0	0	0	2018-12-03	Oui	24	24	0.88	2019-05-12	2019-05-12 20:30:00	1899-12-31 20:30:00	2019-05-13	2019-05-13 08:10:00	1899-12-31 08:10:00	11	69
51622	6	2	2	2019-05-23	20	2	1	62	171	235	0	0	0	2018-11-05	Oui	28	24	0.88	2019-05-22	2019-05-22 19:30:00	1899-12-31 19:30:00	2019-05-23	2019-05-23 08:15:00	1899-12-31 08:15:00	12	66
52622	6	2	2	2019-05-23	25	3	2	68	166	268	0	0	0	2018-11-11	Oui	27	24	0.85	2019-05-22	2019-05-22 20:39:59	1899-12-31 20:39:59	2019-05-23	2019-05-23 08:50:00	1899-12-31 08:50:00	12	67
53622	6	2	2	2019-05-23	17	1	0	59	163	250	0	0	0	2018-11-15	Oui	27	24	0.83	2019-05-22	2019-05-22 19:30:00	1899-12-31 19:30:00	2019-05-23	2019-05-23 08:24:59	1899-12-31 08:24:59	12	51
54622	6	2	2	2019-05-23	20	1	0	68	173	258	0	0	0	2018-11-19	Oui	26	28	0.81	2019-05-22	2019-05-22 20:50:00	1899-12-31 20:50:00	2019-05-23	2019-05-23 07:59:00	1899-12-31 07:59:00	11	60
55622	6	2	2	2019-05-23	20	1	0	69	172	263	0	0	0	2018-11-20	Oui	26	24	0.98	2019-05-22	2019-05-22 20:19:59	1899-12-31 20:19:59	2019-05-23	2019-05-23 08:53:59	1899-12-31 08:53:59	12	59
62622	6	2	1	2019-11-04	29	6	4	74	168	305	0	0	1	2019-04-20	Oui	28	28	0.87	2019-11-03	2019-11-03 20:30:00	1899-12-31 20:30:00	2019-11-04	2019-11-04 08:30:00	1899-12-31 08:30:00	12	76
63622	6	2	1	2019-11-04	33	8	7	57	158	243	0	0	1	2019-04-17	Oui	28	28	0.91	2019-11-03	2019-11-03 20:15:00	1899-12-31 20:15:00	2019-11-04	2019-11-04 08:30:00	1899-12-31 08:30:00	12	63
64622	6	2	1	2019-11-04	40	12	11	62	155	270	0	0	0	2019-04-26	Oui	27	28	0.85	2019-11-03	2019-11-03 20:30:00	1899-12-31 20:30:00	2019-11-04	2019-11-04 08:30:00	1899-12-31 08:30:00	12	79
65622	6	2	1	2019-11-03	34	9	8	57	161	235	0	0	1	2019-04-21	Oui	28	28	0.82	2019-11-03	2019-11-03 19:30:00	1899-12-31 19:30:00	2019-11-04	2019-11-04 08:19:59	1899-12-31 08:19:59	12	73
66621	6	2	1	2019-11-03	30	10	7	73	178	238	0	0	1	2019-04-18	Oui	28	28	0.8	2019-11-03	2019-11-03 20:30:00	1899-12-31 20:30:00	2019-11-04	2019-11-04 09:00:00	1899-12-31 09:00:00	12	82
67621	6	2	1	2019-11-03	27	4	3	65	164	255	0	0	0	2019-04-26	Oui	27	28	0.73	2019-11-03	2019-11-03 19:30:00	1899-12-31 19:30:00	2019-11-04	2019-11-04 07:30:00	1899-12-31 07:30:00	12	79
68621	6	2	1	2019-11-03	25	3	2	61	168	252	0	0	#NULL!	2019-05-20	Oui	24	24	0.81	2019-11-03	2019-11-03 18:29:59	1899-12-31 18:29:59	2019-11-04	2019-11-04 08:30:00	1899-12-31 08:30:00	14	81
69621	6	2	1	2019-11-03	23	3	2	69	163	268	0	1	#NULL!	2019-04-22	Oui	28	28	0.88	2019-11-03	2019-11-03 20:30:00	1899-12-31 20:30:00	2019-11-04	2019-11-04 07:30:00	1899-12-31 07:30:00	11	81
70621	6	2	1	2019-11-03	18	1	0	52	158	220	0	0	#NULL!	2019-04-20	Oui	28	28	0.75	2019-11-03	2019-11-03 19:30:00	1899-12-31 19:30:00	2019-11-04	2019-11-04 08:30:00	1899-12-31 08:30:00	13	68
71621	6	2	1	2019-11-04	24	1	0	61	169	228	0	0	#NULL!	2019-05-15	Oui	24	24	0.77	2019-11-03	2019-11-03 20:30:00	1899-12-31 20:30:00	2019-11-04	2019-11-04 08:30:00	1899-12-31 08:30:00	12	70
72621	6	2	1	2019-11-04	22	5	4	62	169	260	0	0	#NULL!	2019-04-20	Oui	24	28	0.83	2019-11-03	2019-11-03 19:30:00	1899-12-31 19:30:00	2019-11-04	2019-11-04 08:35:00	1899-12-31 08:35:00	13	76
73621	6	2	1	2019-11-04	27	5	4	74	168	340	0	0	#NULL!	2019-04-26	Oui	27	28	0.84	2019-11-03	2019-11-03 20:39:59	1899-12-31 20:39:59	2019-11-04	2019-11-04 08:39:59	1899-12-31 08:39:59	12	82
74621	6	2	1	2019-11-03	28	6	5	62	173	240	0	0	#NULL!	2019-05-20	Oui	24	24	0.85	2019-11-03	2019-11-03 20:30:00	1899-12-31 20:30:00	2019-11-04	2019-11-04 08:19:59	1899-12-31 08:19:59	11	95
75621	6	2	1	2019-11-04	20	2	1	60	158	245	0	0	#NULL!	2019-04-23	Oui	27	28	0.78	2019-11-03	2019-11-03 19:30:00	1899-12-31 19:30:00	2019-11-04	2019-11-04 07:59:59	1899-12-31 07:59:59	12	68
76621	6	2	1	2019-11-04	18	1	0	75	171	273	0	0	#NULL!	2019-05-11	Oui	25	24	0.75	2019-11-03	2019-11-03 21:00:00	1899-12-31 21:00:00	2019-11-04	2019-11-04 09:00:00	1899-12-31 09:00:00	12	65
77621	6	2	1	2019-11-04	18	1	0	72	158	290	0	0	#NULL!	2019-04-21	Oui	28	28	0.84	2019-11-03	2019-11-03 19:59:59	1899-12-31 19:59:59	2019-11-04	2019-11-04 08:30:00	1899-12-31 08:30:00	12	84
78621	6	2	1	2019-11-03	28	7	6	90	174	328	0	0	#NULL!	2019-04-22	Oui	28	28	0.84	2019-11-03	2019-11-03 19:20:00	1899-12-31 19:20:00	2019-11-04	2019-11-04 08:10:00	1899-12-31 08:10:00	12	68
79621	6	2	1	2019-11-04	28	6	5	62	168	260	0	0	#NULL!	2019-04-24	Oui	27	28	0.87	2019-11-03	2019-11-03 20:39:59	1899-12-31 20:39:59	2019-11-04	2019-11-04 08:39:59	1899-12-31 08:39:59	12	78
80621	6	2	1	2019-11-04	20	1	0	66	154	305	0	0	#NULL!	2019-04-21	Oui	28	28	0.88	2019-11-03	2019-11-03 19:59:59	1899-12-31 19:59:59	2019-11-04	2019-11-04 08:15:00	1899-12-31 08:15:00	12	84
81621	6	2	1	2019-11-04	35	8	7	73	178	243	0	0	#NULL!	2019-04-19	Oui	28	28	0.75	2019-11-03	2019-11-03 20:30:00	1899-12-31 20:30:00	2019-11-04	2019-11-04 08:30:00	1899-12-31 08:30:00	12	60
82621	6	2	1	2019-11-07	24	6	4	72	163	235	0	0	#NULL!	2019-04-24	Oui	28	28	0.88	2019-11-06	2019-11-06 20:30:00	1899-12-31 20:30:00	2019-11-07	2019-11-07 08:30:00	1899-12-31 08:30:00	12	97
83621	6	2	1	2019-11-07	20	3	2	83	174	302	0	0	#NULL!	2019-05-14	Oui	25	24	0.96	2019-11-06	2019-11-06 19:39:59	1899-12-31 19:39:59	2019-11-07	2019-11-07 07:59:59	1899-12-31 07:59:59	12	75
84621	6	2	1	2019-11-07	32	6	4	78	168	300	0	0	#NULL!	2019-05-17	Oui	24	24	0.88	2019-11-06	2019-11-06 20:44:00	1899-12-31 20:44:00	2019-11-07	2019-11-07 08:44:59	1899-12-31 08:44:59	12	73
85621	6	2	1	2019-11-07	18	1	0	51	157	225	0	0	#NULL!	2019-05-14	Oui	25	24	0.86	2019-11-06	2019-11-06 20:50:00	1899-12-31 20:50:00	2019-11-07	2019-11-07 08:30:00	1899-12-31 08:30:00	11	67
86621	6	2	1	2019-11-07	20	2	0	55	167	240	0	0	#NULL!	2019-05-20	Oui	24	24	0.84	2019-11-06	2019-11-06 19:59:59	1899-12-31 19:59:59	2019-11-07	2019-11-07 08:35:00	1899-12-31 08:35:00	12	80
87621	6	2	1	2019-11-07	23	2	1	69	162	283	0	0	#NULL!	2019-04-21	Oui	28	28	0.91	2019-11-06	2019-11-06 20:30:00	1899-12-31 20:30:00	2019-11-07	2019-11-07 08:39:59	1899-12-31 08:39:59	12	73
88621	6	2	1	2019-11-07	27	4	3	55	162	240	0	0	#NULL!	2019-05-12	Oui	25	24	0.94	2019-11-06	2019-11-06 21:29:59	1899-12-31 21:29:59	2019-11-07	2019-11-07 09:00:00	1899-12-31 09:00:00	11	61
89621	6	2	1	2019-11-07	36	9	8	66	169	250	0	0	#NULL!	2019-05-18	Oui	24	24	0.95	2019-11-06	2019-11-06 21:00:00	1899-12-31 21:00:00	2019-11-07	2019-11-07 08:30:00	1899-12-31 08:30:00	11	64
90621	6	2	1	2019-11-07	35	6	5	60	158	260	0	0	#NULL!	2019-05-21	Oui	24	24	0.89	2019-11-06	2019-11-06 20:50:00	1899-12-31 20:50:00	2019-11-07	2019-11-07 08:30:00	1899-12-31 08:30:00	11	76
91621	6	2	1	2019-11-07	19	1	0	66	161	260	0	0	#NULL!	2019-04-28	Oui	27	28	0.94	2019-11-06	2019-11-06 19:39:59	1899-12-31 19:39:59	2019-11-07	2019-11-07 07:30:00	1899-12-31 07:30:00	11	81
92621	6	2	1	2019-11-11	22	5	4	81	173	298	0	0	#NULL!	2019-04-30	Oui	27	28	0.91	2019-11-10	2019-11-10 20:30:00	1899-12-31 20:30:00	2019-11-11	2019-11-11 08:39:59	1899-12-31 08:39:59	12	96
93621	6	2	1	2019-11-11	23	4	3	66	164	258	0	0	#NULL!	2019-04-23	Oui	28	28	0.88	2019-11-10	2019-11-10 21:00:00	1899-12-31 21:00:00	2019-11-11	2019-11-11 09:00:00	1899-12-31 09:00:00	12	70
94621	6	2	1	2019-11-11	26	7	6	81	178	#NULL!	0	0	#NULL!	2019-05-22	Oui	24	24	0.89	2019-11-10	2019-11-10 19:30:00	1899-12-31 19:30:00	2019-11-11	2019-11-11 07:59:59	1899-12-31 07:59:59	12	80
96621	6	2	1	2019-11-11	34	7	6	59	155	276	0	0	#NULL!	2019-04-28	Oui	28	28	0.86	2019-11-10	2019-11-10 21:29:59	1899-12-31 21:29:59	2019-11-11	2019-11-11 08:50:00	1899-12-31 08:50:00	11	72
97621	6	2	1	2019-11-11	27	6	5	71	167	280	0	0	#NULL!	2019-05-24	Oui	24	24	0.9	2019-11-10	2019-11-10 21:20:00	1899-12-31 21:20:00	2019-11-11	2019-11-11 08:50:00	1899-12-31 08:50:00	11	82
98621	6	2	1	2019-11-11	17	1	0	68	164	268	0	0	#NULL!	2019-05-03	Oui	27	26	0.83	2019-11-10	2019-11-10 20:39:59	1899-12-31 20:39:59	2019-11-11	2019-11-11 08:30:00	1899-12-31 08:30:00	11	75
99621	6	2	1	2019-11-11	34	7	6	81	172	285	0	0	#NULL!	2019-05-10	Oui	26	24	0.86	2019-11-10	2019-11-10 19:20:00	1899-12-31 19:20:00	2019-11-11	2019-11-11 07:59:59	1899-12-31 07:59:59	12	84
100621	6	2	1	2019-11-11	20	2	1	63	161	271	0	0	#NULL!	2019-05-27	Oui	24	24	0.84	2019-11-10	2019-11-10 20:19:59	1899-12-31 20:19:59	2019-11-11	2019-11-11 08:55:00	1899-12-31 08:55:00	12	71
101621	6	2	1	2019-11-11	28	5	4	66	158	275	0	0	#NULL!	2019-04-27	Oui	28	28	0.71	2019-11-10	2019-11-10 20:19:59	1899-12-31 20:19:59	2019-11-11	2019-11-11 08:19:59	1899-12-31 08:19:59	12	70
102621	6	2	1	2019-11-11	32	7	6	63	154	281	0	0	#NULL!	2019-05-19	Oui	25	24	0.95	2019-11-10	2019-11-10 19:59:59	1899-12-31 19:59:59	2019-11-11	2019-11-11 07:59:59	1899-12-31 07:59:59	12	70
103621	6	2	1	2019-11-11	33	8	7	68	176	248	0	0	#NULL!	2019-04-29	Oui	28	28	0.74	2019-11-10	2019-11-10 20:39:59	1899-12-31 20:39:59	2019-11-11	2019-11-11 08:44:59	1899-12-31 08:44:59	12	83
104621	6	2	1	2019-11-11	25	4	3	74	164	292	0	0	#NULL!	2019-05-11	Oui	27	28	0.85	2019-11-10	2019-11-10 19:50:00	1899-12-31 19:50:00	2019-11-11	2019-11-11 07:30:00	1899-12-31 07:30:00	11	66
105621	6	2	1	2019-11-11	22	2	1	66	153	280	0	0	#NULL!	2019-05-17	Oui	25	26	0.71	2019-11-10	2019-11-10 20:10:00	1899-12-31 20:10:00	2019-11-11	2019-11-11 08:10:00	1899-12-31 08:10:00	12	72
106621	6	2	1	2019-11-11	22	3	2	74	174	272	0	0	#NULL!	2019-05-23	Oui	27	26	0.88	2019-11-10	2019-11-10 20:10:00	1899-12-31 20:10:00	2019-11-11	2019-11-11 08:10:00	1899-12-31 08:10:00	12	85
107621	6	2	1	2019-11-11	23	2	1	74	169	300	0	0	#NULL!	2019-05-16	Oui	25	28	0.88	2019-11-10	2019-11-10 19:39:59	1899-12-31 19:39:59	2019-11-11	2019-11-11 07:20:00	1899-12-31 07:20:00	11	99
108621	6	2	1	2019-11-11	29	5	4	61	166	263	0	0	#NULL!	2019-05-26	Oui	24	24	0.91	2019-11-10	2019-11-10 20:19:59	1899-12-31 20:19:59	2019-11-11	2019-11-11 08:10:00	1899-12-31 08:10:00	11	83
118621	6	2	1	2019-11-11	18	1	0	64	162	260	0	0	#NULL!	2019-05-16	Oui	28	24	0.75	2019-11-10	2019-11-10 20:50:00	1899-12-31 20:50:00	2019-11-11	2019-11-11 08:30:00	1899-12-31 08:30:00	11	72
109621	6	2	1	2019-11-11	29	4	3	69	164	#NULL!	0	0	#NULL!	2019-04-29	Oui	28	28	0.87	2019-11-10	2019-11-10 20:30:00	1899-12-31 20:30:00	2019-11-11	2019-11-11 08:19:59	1899-12-31 08:19:59	11	72
110621	6	2	1	2019-11-11	28	5	4	59	156	240	0	0	#NULL!	2019-05-17	Oui	25	26	0.89	2019-11-10	2019-11-10 20:10:00	1899-12-31 20:10:00	2019-11-11	2019-11-11 08:05:00	1899-12-31 08:05:00	11	68
111621	6	2	1	2019-11-11	34	6	5	81	176	285	0	0	#NULL!	2019-04-26	Oui	28	28	0.74	2019-11-10	2019-11-10 21:29:59	1899-12-31 21:29:59	2019-11-11	2019-11-11 08:35:00	1899-12-31 08:35:00	11	82
112621	6	2	1	2019-11-11	30	5	4	66	161	253	0	0	#NULL!	2019-05-26	Oui	24	24	0.88	2019-11-10	2019-11-10 19:30:00	1899-12-31 19:30:00	2019-11-11	2019-11-11 07:05:00	1899-12-31 07:05:00	11	97
113621	6	2	1	2019-11-11	29	4	3	84	176	278	0	0	#NULL!	2019-04-25	Oui	28	28	0.86	2019-11-10	2019-11-10 20:39:59	1899-12-31 20:39:59	2019-11-11	2019-11-11 08:10:00	1899-12-31 08:10:00	11	69
114621	6	2	1	2019-11-11	30	6	5	68	166	260	0	0	#NULL!	2019-05-22	Oui	24	24	0.84	2019-11-10	2019-11-10 21:29:59	1899-12-31 21:29:59	2019-11-11	2019-11-11 09:00:00	1899-12-31 09:00:00	11	78
115621	6	2	1	2019-11-11	30	5	4	79	181	269	0	0	#NULL!	2019-05-04	Oui	27	28	0.78	2019-11-10	2019-11-10 20:10:00	1899-12-31 20:10:00	2019-11-11	2019-11-11 07:59:59	1899-12-31 07:59:59	11	74
117621	6	2	1	2019-11-11	37	8	7	70	174	258	0	0	#NULL!	2019-05-26	Oui	24	24	0.92	2019-11-10	2019-11-10 20:19:59	1899-12-31 20:19:59	2019-11-11	2019-11-11 08:10:00	1899-12-31 08:10:00	11	74
146111	1	1	1	2019-12-17	24	1	0	62	158	280	0	0	#NULL!	2019-06-25	Oui	25	23	0.95	2019-12-17	2019-12-17 19:30:00	1899-12-31 19:30:00	2019-12-18	2019-12-18 08:19:00	1899-12-31 08:19:00	12	72
147111	1	1	1	2019-12-17	41	5	3	71	160	285	0	0	#NULL!	2019-06-09	Oui	27	23	0.97	2019-12-17	2019-12-17 19:00:00	1899-12-31 19:00:00	2019-12-18	2019-12-18 08:28:00	1899-12-31 08:28:00	13	97
148111	1	1	1	2019-12-17	24	1	0	59	152	276	1	0	#NULL!	2019-06-05	Oui	28	24	0.99	2019-12-17	2019-12-17 19:30:00	1899-12-31 19:30:00	2019-12-18	2019-12-18 07:59:59	1899-12-31 07:59:59	12	66
149111	1	1	1	2019-12-19	19	1	0	73	156	320	0	0	#NULL!	2019-06-27	Oui	25	25	0.99	2019-12-19	2019-12-19 19:30:00	1899-12-31 19:30:00	2019-12-20	2019-12-20 09:00:00	1899-12-31 09:00:00	13	100
150111	1	1	1	2020-01-02	36	10	8	62	151	290	0	0	#NULL!	2019-06-28	Oui	27	25	0.98	2020-01-02	2020-01-02 19:59:59	1899-12-31 19:59:59	2020-01-03	2020-01-03 07:59:00	1899-12-31 07:59:00	11	88
151111	1	1	1	2019-12-25	30	6	4	69	161	250	0	0	#NULL!	2019-06-28	Oui	26	24	0.97	2019-12-25	2019-12-25 19:00:00	1899-12-31 19:00:00	2019-12-26	2019-12-26 08:15:00	1899-12-31 08:15:00	13	93
152111	1	1	1	2019-12-25	28	2	1	69	156	286	0	0	#NULL!	2019-06-24	Oui	26	25	0.99	2019-06-25	2019-12-25 19:30:00	1899-12-31 19:30:00	2019-12-26	2019-12-26 08:21:59	1899-12-31 08:21:59	12	89
153111	1	1	1	2019-12-25	27	8	6	68	156	290	1	1	#NULL!	2019-06-26	Oui	26	25	0.99	2019-12-25	2019-12-25 18:29:59	1899-12-31 18:29:59	2019-12-26	2019-12-26 08:33:00	1899-12-31 08:33:00	14	114
154111	1	1	1	2019-12-25	27	1	0	70	159	320	0	0	#NULL!	2019-06-27	Oui	26	#NULL!	0.97	2019-12-25	2019-12-25 19:09:59	1899-12-31 19:09:59	2019-12-26	2019-12-26 08:44:00	1899-12-31 08:44:00	13	94
155111	1	1	1	2019-12-25	21	1	0	59	155	277	0	0	#NULL!	2019-06-19	Oui	27	25	0.99	2019-12-25	2019-12-25 19:00:00	1899-12-31 19:00:00	2019-12-26	2019-12-26 07:59:59	1899-12-31 07:59:59	13	70
156111	1	1	1	2019-12-25	19	1	0	54	158	252	0	0	#NULL!	2019-06-16	Oui	27	#NULL!	0.96	2019-12-25	2019-12-25 19:30:00	1899-12-31 19:30:00	2019-12-26	2019-12-26 09:00:00	1899-12-31 09:00:00	13	65
157111	1	1	1	2019-12-25	39	6	4	71	154	275	0	0	#NULL!	2019-06-23	Oui	26	#NULL!	0.99	2019-12-25	2019-12-25 19:50:00	1899-12-31 19:50:00	2019-12-26	2019-12-26 08:32:00	1899-12-31 08:32:00	12	85
158111	1	1	1	2019-12-26	31	6	4	62	161	263	0	0	#NULL!	2019-06-20	Oui	26	#NULL!	0.99	2019-12-25	2019-12-25 19:00:00	1899-12-31 19:00:00	2019-12-26	2019-12-26 08:01:00	1899-12-31 08:01:00	13	82
159111	1	1	1	2019-12-26	18	1	0	49	146	217	0	0	#NULL!	2019-06-25	Oui	27	#NULL!	0.99	2020-01-01	2020-01-01 18:49:59	1899-12-31 18:49:59	2020-01-02	2020-01-02 08:46:00	1899-12-31 08:46:00	13	67
160111	1	1	1	2019-12-26	30	5	3	64	165	260	0	0	#NULL!	2019-07-01	Oui	26	25	0.99	2020-01-01	2020-01-01 19:43:59	1899-12-31 19:43:59	2020-01-02	2020-01-02 07:32:59	1899-12-31 07:32:59	11	91
161111	1	1	1	2019-12-26	35	9	7	67	152	275	#NULL!	#NULL!	#NULL!	2019-06-25	Oui	27	#NULL!	0.97	2020-01-01	2020-01-01 19:59:59	1899-12-31 19:59:59	2020-01-02	2020-01-02 07:43:59	1899-12-31 07:43:59	11	95
162111	1	1	1	2019-12-26	33	7	6	64	150	290	#NULL!	#NULL!	#NULL!	2019-06-30	Oui	26	#NULL!	0.98	2020-01-01	2020-01-01 19:00:00	1899-12-31 19:00:00	2020-01-02	2020-01-02 08:15:00	1899-12-31 08:15:00	13	93
163111	1	1	1	2019-12-26	22	1	0	49	148	250	0	0	#NULL!	2019-07-14	Oui	24	#NULL!	0.97	2020-01-01	2020-01-01 19:59:59	1899-12-31 19:59:59	2020-01-02	2020-01-02 07:59:59	1899-12-31 07:59:59	12	95
164111	1	1	1	2019-12-26	40	10	9	77	159	300	#NULL!	#NULL!	#NULL!	2019-06-19	Oui	28	28	0.99	2020-01-01	2020-01-01 19:50:00	1899-12-31 19:50:00	2020-01-02	2020-01-02 08:39:59	1899-12-31 08:39:59	12	59
165111	1	1	1	2020-01-07	30	7	5	70	156	315	0	0	#NULL!	2019-06-26	Oui	28	29	0.99	2020-01-07	2020-01-07 19:00:00	1899-12-31 19:00:00	2010-01-08	2020-01-08 07:54:59	1899-12-31 07:54:59	12	70
166111	1	1	1	2020-12-26	20	1	0	58	145	295	0	0	#NULL!	2019-06-24	Oui	27	26	0.97	2020-01-01	2020-01-01 19:30:00	1899-12-31 19:30:00	2020-01-02	2020-01-02 08:57:59	1899-12-31 08:57:59	13	95
167111	1	1	1	2020-12-26	31	7	6	69	160	320	#NULL!	#NULL!	#NULL!	2019-06-22	Oui	25	#NULL!	0.99	2020-01-01	2020-01-01 19:00:00	1899-12-31 19:00:00	2020-01-02	2020-01-02 07:50:00	1899-12-31 07:50:00	12	71
168111	1	1	1	2020-12-26	32	8	6	71	154	283	0	0	#NULL!	2019-06-21	Oui	28	30	0.99	2020-01-01	2020-01-01 19:50:00	1899-12-31 19:50:00	2020-01-02	2020-01-02 07:59:59	1899-12-31 07:59:59	12	89
169111	1	1	1	2019-12-17	28	8	6	74	155	310	1	1	#NULL!	2019-06-05	Oui	28	30	0.97	2019-12-17	2019-12-17 19:30:00	1899-12-31 19:30:00	2019-12-18	2019-12-18 08:44:00	1899-12-31 08:44:00	13	100
170111	1	1	1	2019-12-17	29	4	3	67	165	240	0	0	#NULL!	2019-06-11	Oui	27	#NULL!	0.97	2019-12-17	2019-12-17 19:30:00	1899-12-31 19:54:59	2019-12-18	2019-12-18 08:19:59	1899-12-31 08:19:59	12	76
171111	1	1	1	2020-01-02	29	3	2	55	148	270	1	0	#NULL!	2019-06-23	Oui	27	#NULL!	0.97	2020-01-01	2020-01-01 19:59:59	1899-12-31 19:59:59	2020-01-02	2020-01-02 07:57:59	1899-12-31 07:57:59	11	94
172111	1	1	1	2020-01-07	34	5	3	62	158	282	0	1	#NULL!	2019-06-28	Oui	28	26	0.99	2020-01-07	2020-01-07 19:00:00	1899-12-31 19:00:00	2020-01-08	2020-01-08 07:30:00	1899-12-31 07:30:00	12	96
173111	1	1	1	2020-01-07	30	6	4	66	152	281	0	1	#NULL!	2019-06-26	Oui	28	#NULL!	0.92	2020-01-07	2020-01-07 19:00:00	1899-12-31 19:00:00	2020-01-08	2020-01-08 07:43:59	1899-12-31 07:43:59	12	114
189111	1	1	1	2020-01-14	31	4	3	86	160	310	0	1	#NULL!	2019-07-02	Oui	28	30	0.97	2020-01-14	2020-01-14 19:59:59	1899-12-31 19:59:59	2020-01-15	2020-01-15 07:45:00	1899-12-31 07:45:00	11	84
190111	1	1	1	2020-01-14	20	1	0	57	158	240	0	0	#NULL!	2019-07-06	Oui	27	26	0.95	2020-01-14	2020-01-14 19:00:00	1899-12-31 19:00:00	2020-01-15	2020-01-15 07:59:59	1899-12-31 07:59:59	13	72
191111	1	1	2	2020-05-28	34	8	6	72	160	260	0	0	#NULL!	2019-11-30	Oui	26	25	0.99	2020-05-28	2020-05-28 19:00:00	1899-12-31 19:00:00	2020-05-29	2020-05-29 08:30:00	1899-12-31 08:30:00	13	95
192111	1	1	2	2020-05-28	27	3	2	75	161	270	1	0	#NULL!	2019-11-17	Oui	27	27	0.97	2020-05-28	2020-05-28 19:39:59	1899-12-31 19:39:59	2020-05-29	2020-05-29 08:30:00	1899-12-31 08:30:00	12	88
193111	1	1	2	2020-05-28	31	4	3	76	158	280	1	0	#NULL!	2019-11-15	Oui	28	26	0.97	2020-05-28	2020-05-28 19:59:59	1899-12-31 19:59:59	2020-05-29	2020-05-29 08:10:00	1899-12-31 08:10:00	12	89
194111	1	1	2	2020-05-28	30	3	1	79	160	290	1	0	#NULL!	2019-11-15	Oui	28	21	0.98	2020-05-28	2020-05-28 19:54:59	1899-12-31 19:54:59	2020-05-29	2020-05-29 07:59:00	1899-12-31 07:59:00	12	99
195111	1	1	2	2020-05-28	22	1	0	63	158	240	0	0	#NULL!	2019-12-14	Oui	24	23	0.99	2020-05-28	2020-05-28 19:30:00	1899-12-31 19:30:00	2020-05-29	2020-05-29 07:45:00	1899-12-31 07:45:00	12	92
196111	1	1	2	2020-06-02	20	1	0	66	149	290	0	0	#NULL!	2019-11-28	Oui	26	23	0.99	2020-06-02	2020-06-02 19:00:00	1899-12-31 19:00:00	2020-06-03	2020-06-03 07:45:00	1899-12-31 07:45:00	12	92
197111	1	1	2	2020-06-04	19	1	0	58	194	247	0	0	#NULL!	2019-12-17	Oui	24	23	0.98	2020-06-04	2020-06-04 19:30:00	1899-12-31 19:30:00	2020-06-05	2020-06-05 07:59:59	1899-12-31 07:59:59	12	84
198111	1	1	2	2020-06-04	24	1	0	67	148	240	0	0	#NULL!	2019-11-27	Oui	27	23	0.99	2020-06-04	2020-06-04 19:59:59	1899-12-31 19:59:59	2020-06-05	2020-06-05 07:59:59	1899-12-31 07:59:59	12	99
199111	1	1	2	2020-06-04	31	2	1	71	161	265	#NULL!	#NULL!	#NULL!	2019-12-11	Oui	25	23	0.97	2020-06-04	2020-06-04 19:59:59	1899-12-31 19:59:59	2020-06-05	2020-06-05 07:59:59	1899-12-31 07:59:59	12	79
200111	1	1	2	2020-06-04	30	7	5	64	151	265	0	0	#NULL!	2019-12-10	Oui	25	20	0.99	2020-06-04	2020-06-04 19:54:59	1899-12-31 19:54:59	2020-06-05	2020-06-05 07:20:00	1899-12-31 07:20:00	11	81
201111	1	1	2	2020-06-04	22	1	0	66	154	290	0	0	#NULL!	2019-11-21	Oui	28	21	0.99	2020-06-04	2020-06-04 19:54:59	1899-12-31 19:50:00	2020-06-05	2020-06-05 07:54:59	1899-12-31 07:54:59	12	82
202111	1	1	2	2020-06-04	25	1	0	71	156	260	0	0	#NULL!	2019-11-17	Oui	24	19	0.99	2020-06-04	2020-06-04 20:30:00	1899-12-31 20:30:00	2020-06-05	2020-06-05 08:15:00	1899-12-31 08:15:00	11	78
203111	1	1	2	2020-06-04	23	5	2	70	153	270	0	0	#NULL!	2019-11-05	Oui	26	20	0.99	2020-06-04	2020-06-04 19:30:00	1899-12-31 19:30:00	2020-06-05	2020-06-05 07:43:00	1899-12-31 07:43:00	12	72
204111	1	1	2	2020-06-04	19	1	0	58	159	240	0	0	#NULL!	2019-12-17	Oui	24	20	0.99	2020-06-04	2020-06-04 19:00:00	1899-12-31 19:00:00	2020-06-05	2020-06-05 07:41:00	1899-12-31 07:41:00	12	73
205111	1	1	2	2020-06-04	22	3	2	71	158	260	0	0	#NULL!	2019-12-12	Oui	25	21	0.99	2020-06-04	2020-06-04 19:30:00	1899-12-31 19:30:00	2020-06-05	2020-06-05 08:19:59	1899-12-31 08:19:59	12	86
206111	1	1	2	2020-06-18	23	3	2	67	153	310	0	0	#NULL!	2019-01-02	Oui	24	21	0.97	2020-06-21	2020-06-21 18:00:00	1899-12-31 18:00:00	2020-06-22	2020-06-22 08:30:00	1899-12-31 08:30:00	14	88
207111	1	1	2	2020-06-16	37	7	6	87	153	320	0	0	#NULL!	2020-12-25	Oui	25	24	0.95	2020-06-21	2020-06-21 16:00:00	1899-12-31 16:00:00	2020-06-22	2020-06-22 08:30:00	1899-12-31 08:30:00	16	81
208111	1	1	2	2020-06-18	40	12	11	93	151	300	1	0	#NULL!	2019-12-31	Oui	24	25	0.99	2020-06-21	2020-06-21 19:59:59	1899-12-31 19:59:59	2020-06-22	2020-06-22 07:30:00	1899-12-31 07:30:00	11	173
209111	1	1	2	2020-06-18	25	4	3	64	151	260	0	0	#NULL!	2019-12-09	Oui	27	24	0.98	2020-06-18	2020-06-18 18:29:59	1899-12-31 18:29:59	2020-06-19	2020-06-19 07:00:00	1899-12-31 07:34:59	12	89
210111	1	1	2	2020-06-11	26	1	0	82	149	300	0	0	#NULL!	2019-12-05	Oui	27	25	0.94	2020-06-11	2020-06-11 19:00:00	1899-12-31 19:00:00	2020-06-12	2020-06-12 08:50:00	1899-12-31 08:50:00	13	66
211111	1	1	2	2020-06-16	23	1	0	59	147	245	0	0	#NULL!	2019-12-26	Oui	24	20	0.99	2020-06-16	2020-06-16 19:00:00	1899-12-31 19:00:00	2020-06-17	2020-06-17 07:59:59	1899-12-31 07:59:59	13	77
212111	1	1	2	2020-06-16	32	4	3	78	152	270	1	0	#NULL!	2019-11-28	Oui	28	27	0.97	2020-06-16	2020-06-16 19:59:59	1899-12-31 19:59:59	2020-06-17	2020-06-17 08:44:59	1899-12-31 08:44:59	12	91
213111	1	1	2	2020-06-19	25	1	0	57	152	220	2	1	#NULL!	2020-12-10	Oui	27	22	0.99	2020-06-21	2020-06-21 19:00:00	1899-12-31 19:00:00	2020-06-22	2020-06-22 07:59:59	1899-12-31 07:59:59	13	86
214111	1	1	2	2020-06-23	30	1	0	79	166	300	2	1	#NULL!	2020-12-15	Oui	27	24	0.97	2020-06-23	2020-06-23 19:00:00	1899-12-31 19:00:00	2020-06-24	2020-06-24 07:59:59	1899-12-31 07:59:59	13	89
215111	1	1	2	2020-06-25	28	1	0	77	169	270	0	1	#NULL!	2019-12-31	Oui	25	20	0.99	2020-06-25	2020-06-25 19:00:00	1899-12-31 19:00:00	2020-06-26	2020-06-26 07:45:00	1899-12-31 07:45:00	12	97
216111	1	1	2	2020-06-25	30	1	0	70	155	231	0	1	#NULL!	2020-12-29	Oui	25	22	0.99	2020-06-25	2020-06-25 19:59:59	1899-12-31 19:59:59	2020-06-26	2020-06-26 07:43:59	1899-12-31 07:43:59	11	78
217111	1	1	2	2020-06-25	23	4	2	54	153	212	0	0	#NULL!	2019-12-16	Oui	27	24	0.99	2020-06-25	2020-06-25 19:30:00	1899-12-31 19:30:00	2020-06-26	2020-06-26 07:30:00	1899-12-31 07:30:00	12	71
218111	1	1	2	2020-06-23	22	1	0	77	157	268	0	0	#NULL!	2019-12-10	Oui	28	27	0.98	2020-06-25	2020-06-25 19:50:00	1899-12-31 19:50:00	2020-06-26	2020-06-26 08:30:00	1899-12-31 08:30:00	12	81
219111	1	1	2	2020-06-23	33	3	2	49	145	210	0	0	#NULL!	2019-12-13	Oui	27	23	0.99	2020-06-25	2020-06-25 19:20:00	1899-12-31 19:20:00	2020-06-26	2020-06-26 08:10:00	1899-12-31 08:10:00	12	78
220111	1	1	2	2020-06-25	26	6	5	66	152	269	0	0	#NULL!	2019-12-12	Oui	28	25	0.99	2020-06-25	2020-06-25 19:09:59	1899-12-31 19:09:59	2020-06-26	2020-06-26 07:45:00	1899-12-31 07:45:00	12	90
221111	1	1	2	2020-06-25	24	2	0	70	147	290	0	0	#NULL!	2019-12-15	Oui	27	25	0.98	2020-06-25	2020-06-25 19:00:00	1899-12-31 19:00:00	2020-06-26	2020-06-26 08:30:00	1899-12-31 08:30:00	13	81
222111	1	1	2	2020-06-23	25	4	2	82	168	295	0	0	#NULL!	2019-12-10	Oui	28	23	0.99	2020-06-23	2020-06-23 19:00:00	1899-12-31 19:00:00	2020-06-24	2020-06-24 08:50:00	1899-12-31 08:50:00	13	85
223111	1	1	2	2020-06-23	23	1	0	60	132	244	0	0	#NULL!	2019-12-17	Oui	27	26	0.99	2020-06-23	2020-06-23 19:30:00	1899-12-31 19:30:00	2020-06-24	2020-06-24 07:50:00	1899-12-31 07:50:00	12	90
224111	1	1	2	2020-06-25	20	1	0	61	148	241	0	0	#NULL!	2019-12-26	Oui	26	23	0.99	2020-06-25	2020-06-25 19:39:59	1899-12-31 19:39:59	2020-06-26	2020-06-26 08:39:59	1899-12-31 08:39:59	13	91
225111	1	1	2	2020-06-24	20	1	0	65	148	277	0	0	#NULL!	2019-12-26	Oui	26	25	0.99	2020-06-24	2020-06-24 19:50:00	1899-12-31 19:50:00	2020-06-25	2020-06-25 07:32:59	1899-12-31 07:32:59	11	77
226111	1	1	2	2020-06-25	25	2	1	59	148	241	0	0	#NULL!	2019-12-27	Oui	26	28	0.99	2020-06-25	2020-06-25 19:00:00	1899-12-31 19:00:00	2020-06-26	2020-06-26 08:48:59	1899-12-31 08:48:59	13	91
227111	1	1	2	2020-06-24	30	2	1	70	160	260	0	0	#NULL!	2019-12-21	Oui	26	28	0.99	2020-06-24	2020-06-24 19:54:59	1899-12-31 19:54:59	2020-06-25	2020-06-25 08:35:59	1899-12-31 08:35:59	12	69
228111	1	1	2	2020-06-25	36	7	6	63	151	263	0	0	#NULL!	2019-12-10	Oui	28	29	0.97	2020-06-25	2020-06-25 19:00:00	1899-12-31 19:00:00	2020-06-26	2020-06-26 08:19:59	1899-12-31 08:19:59	13	90
229111	1	1	2	2020-06-25	22	2	1	51	153	277	0	0	#NULL!	2019-12-10	Oui	28	29	0.99	2020-06-25	2020-06-25 19:00:00	1899-12-31 19:00:00	2020-06-26	2020-06-26 07:50:00	1899-12-31 07:50:00	12	88
230111	1	1	2	2020-06-26	25	3	2	70	155	251	0	0	#NULL!	2019-12-17	Oui	27	25	0.99	2020-06-26	2020-06-26 19:30:00	1899-12-31 19:30:00	2020-06-27	2020-06-27 08:35:00	1899-12-31 08:35:00	13	70
231111	1	1	2	2020-06-25	27	5	4	72	166	254	0	0	#NULL!	2019-12-15	Oui	27	26	0.98	2020-06-25	2020-06-25 19:54:59	1899-12-31 19:54:59	2020-06-26	2020-06-26 08:10:00	1899-12-31 08:10:00	12	76
232111	1	1	2	2020-06-26	26	5	4	59	157	239	0	0	#NULL!	2019-12-17	Oui	27	25	0.99	2020-06-26	2020-06-26 19:00:00	1899-12-31 19:00:00	2020-06-27	2020-06-27 08:30:00	1899-12-31 08:30:00	13	60
233111	1	1	2	2020-08-18	19	1	0	50	151	225	0	0	#NULL!	2020-02-25	Oui	25	22	0.98	2020-08-23	2020-08-23 19:00:00	1899-12-31 19:00:00	2020-08-24	2020-08-24 08:33:00	1899-12-31 08:33:00	13	65
234111	1	1	2	2020-08-20	32	7	5	70	159	271	0	0	#NULL!	2020-02-12	Oui	27	25	0.98	2020-08-23	2020-08-23 19:20:00	1899-12-31 19:20:00	2020-08-24	2020-08-24 08:10:59	1899-12-31 08:10:59	12	94
235111	1	1	2	2020-08-18	34	5	3	95	156	330	0	1	#NULL!	2020-02-11	Oui	27	28	0.99	2020-08-23	2020-08-23 19:00:00	1899-12-31 19:00:00	2020-08-24	2020-08-24 08:55:00	1899-12-31 08:55:00	13	98
236111	1	1	2	2020-08-18	27	3	2	70	161	270	0	0	#NULL!	2020-02-14	Oui	27	23	0.98	2020-08-23	2020-08-23 19:30:00	1899-12-31 19:30:00	2020-08-24	2020-08-24 07:32:00	1899-12-31 07:32:00	12	88
237111	1	1	2	2020-08-18	27	3	1	79	154	320	0	1	#NULL!	2020-02-19	Oui	26	27	0.99	2020-08-23	2020-08-23 19:00:00	1899-12-31 19:00:00	2020-08-24	2020-08-24 08:19:59	1899-12-31 08:19:59	13	80
238111	1	1	2	2020-08-20	31	6	5	61	150	257	0	#NULL!	#NULL!	2020-02-25	Oui	25	22	0.97	2020-08-23	2020-08-23 19:30:00	1899-12-31 19:30:00	2020-08-24	2020-08-24 08:50:00	1899-12-31 08:50:00	13	70
239111	1	1	2	2020-08-20	26	2	1	68	156	270	1	1	#NULL!	2020-03-08	Oui	24	22	0.97	2020-08-23	2020-08-23 19:59:59	1899-12-31 19:59:59	2020-08-24	2020-08-24 07:43:59	1899-12-31 07:43:59	11	69
240111	1	1	2	2020-08-20	21	3	2	51	148	209	0	1	#NULL!	2020-02-21	Oui	26	23	0.98	2020-08-23	2020-08-23 19:09:59	1899-12-31 19:09:59	2020-08-24	2020-08-24 07:57:59	1899-12-31 07:57:59	12	71
241111	1	1	2	2020-08-20	41	7	6	66	147	249	0	0	#NULL!	2020-02-16	Oui	27	25	0.98	2020-08-23	2020-08-23 19:09:59	1899-12-31 19:09:59	2020-08-24	2020-08-24 08:59:00	1899-12-31 08:59:00	13	89
242111	1	1	2	2020-08-20	30	4	3	59	151	247	1	0	#NULL!	2020-02-21	Oui	25	26	0.99	2020-08-23	2020-08-23 19:30:00	1899-12-31 19:30:00	2020-08-24	2020-08-24 07:50:00	1899-12-31 07:50:00	12	105
243111	1	1	2	2020-08-20	28	3	1	70	153	300	0	0	#NULL!	2020-02-17	Oui	26	25	0.99	2020-08-23	2020-08-23 19:59:59	1899-12-31 19:59:59	2020-08-24	2020-08-24 07:34:59	1899-12-31 07:34:59	11	53
244111	1	1	2	2020-08-20	22	2	1	58	151	268	0	0	#NULL!	2020-03-06	Oui	24	21	0.98	2020-08-23	2020-08-23 19:00:00	1899-12-31 19:00:00	2020-08-24	2020-08-24 07:59:59	1899-12-31 07:59:59	13	91
245111	1	1	2	2020-08-18	26	3	2	60	155	209	0	0	#NULL!	2020-02-14	Oui	26	25	0.97	2020-08-18	2020-08-18 19:59:59	1899-12-31 19:59:59	2020-08-19	2020-08-19 08:53:00	1899-12-31 08:53:00	12	76
246111	1	1	2	2020-08-18	17	1	0	49	150	200	0	0	#NULL!	2020-02-08	Oui	27	25	0.97	2020-08-18	2020-08-18 19:59:59	1899-12-31 19:59:59	2020-08-19	2020-08-19 08:50:00	1899-12-31 08:50:00	12	77
247111	1	1	2	2020-08-18	20	1	0	52	156	209	0	0	#NULL!	2020-02-06	Oui	27	26	0.97	2020-08-18	2020-08-18 19:00:00	1899-12-31 19:00:00	2020-08-19	2020-08-19 07:59:59	1899-12-31 07:59:59	13	90
248111	1	1	2	2020-08-20	32	6	5	69	165	215	0	0	#NULL!	2020-02-15	Oui	27	29	0.98	2020-08-23	2020-08-23 19:50:00	1899-12-31 19:50:00	2020-08-24	2020-08-24 07:57:59	1899-12-31 07:57:59	12	89
249111	1	1	2	2020-08-20	28	3	2	63	153	269	0	0	#NULL!	2020-02-27	Oui	25	22	0.97	2020-08-23	2020-08-23 19:20:00	1899-12-31 19:20:00	2020-08-24	2020-08-24 08:10:00	1899-12-31 08:10:00	12	77
250111	1	1	2	2020-08-20	23	2	1	60	158	265	0	0	#NULL!	2020-02-15	Oui	27	27	0.97	2020-08-23	2020-08-23 19:30:00	1899-12-31 19:30:00	2020-08-24	2020-08-24 07:36:59	1899-12-31 07:36:59	12	69
251111	1	1	2	2020-08-18	39	5	4	55	153	224	0	0	#NULL!	2020-02-24	Oui	25	21	0.99	2020-08-22	2020-08-22 19:30:00	1899-12-31 19:30:00	2020-08-23	2020-08-23 08:19:59	1899-12-31 08:19:59	12	91
252111	1	1	2	2020-08-20	25	3	2	60	149	233	0	0	#NULL!	2020-02-28	Oui	25	22	0.99	2020-08-23	2020-08-23 19:59:59	1899-12-31 19:59:59	2020-08-24	2020-08-24 08:21:59	1899-12-31 08:21:59	12	97
253111	1	1	2	2020-08-20	33	5	4	63	160	289	1	1	#NULL!	2020-02-11	Oui	27	25	0.98	2020-08-23	2020-08-23 19:59:59	1899-12-31 19:59:59	2020-08-24	2020-08-24 07:39:59	1899-12-31 07:39:59	11	94
254111	1	1	2	2020-06-18	20	2	1	56	152	223	1	0	#NULL!	2020-02-25	Oui	25	23	0.97	2020-08-23	2020-08-23 19:30:00	1899-12-31 19:30:00	2020-08-24	2020-08-24 08:30:00	1899-12-31 08:30:00	13	97
255111	1	1	2	2020-06-18	24	2	1	53	149	210	1	0	#NULL!	2020-02-17	Oui	26	24	0.97	2020-08-22	2020-08-22 19:39:59	1899-12-31 19:39:59	2020-08-23	2020-08-23 08:53:00	1899-12-31 08:53:00	13	100
256111	1	1	2	2020-08-20	21	2	1	52	148	208	1	0	#NULL!	2020-02-16	Oui	26	23	0.99	2020-08-21	2020-08-21 19:39:59	1899-12-31 19:39:59	2020-08-22	2020-08-22 07:34:59	1899-12-31 07:34:59	11	99
310111	1	1	1	2021-01-12	30	4	3	79	155	270	0	0	#NULL!	2020-07-06	Oui	27	23	0.99	2021-01-12	2021-01-12 19:59:59	1899-12-31 19:59:59	2021-01-13	2021-01-13 08:30:00	1899-12-31 08:30:00	12	72
312111	1	1	1	2021-01-12	26	1	0	67	148	270	0	0	#NULL!	2020-06-29	Oui	28	25	0.98	2021-01-12	2021-01-12 20:30:00	1899-12-31 20:30:00	2021-01-13	2021-01-13 09:00:00	1899-12-31 09:00:00	12	81
313111	1	1	1	2021-01-12	27	2	1	62	165	240	0	0	#NULL!	2020-07-19	Oui	25	19	0.99	2021-01-12	2021-01-12 19:59:59	1899-12-31 19:59:59	2021-01-13	2021-01-13 08:39:59	1899-12-31 08:39:59	12	67
314111	1	1	1	2021-01-14	20	3	2	58	155	230	0	0	#NULL!	2020-07-14	Oui	26	21	0.98	2021-01-15	2021-01-15 19:14:59	1899-12-31 19:14:59	2021-01-16	2021-01-16 07:59:59	1899-12-31 07:59:59	12	81
315111	1	1	1	2021-01-14	30	7	3	62	151	250	0	0	#NULL!	2020-07-17	Oui	26	25	0.99	2021-01-15	2021-01-15 19:30:00	1899-12-31 19:30:00	2021-01-16	2021-01-16 09:00:00	1899-12-31 09:00:00	13	72
316111	1	1	1	2021-01-21	25	3	1	69	151	260	0	0	#NULL!	2020-08-01	Oui	25	24	0.99	2021-01-25	2021-01-25 19:00:00	1899-12-31 19:00:00	2021-01-26	2021-01-26 09:00:00	1899-12-31 09:00:00	14	96
317111	1	1	1	2021-01-25	44	9	8	63	151	260	0	0	#NULL!	2020-08-06	Oui	24	24	0.98	2021-01-25	2021-01-25 19:59:59	1899-12-31 19:59:59	2021-01-26	2021-01-26 08:30:00	1899-12-31 08:30:00	12	93
318111	1	1	1	2020-01-21	24	2	0	71	157	260	0	0	#NULL!	2020-07-21	Oui	27	22	0.99	2021-01-25	2021-01-25 19:30:00	1899-12-31 19:30:00	2021-01-26	2021-01-26 08:35:00	1899-12-31 08:35:00	13	98
319111	1	1	1	2021-01-21	23	1	0	61	147	240	0	0	#NULL!	2020-07-23	Oui	27	23	0.97	2021-01-25	2021-01-25 19:00:00	1899-12-31 19:00:00	2021-01-26	2021-01-26 09:00:00	1899-12-31 09:00:00	14	88
320111	1	1	1	2021-01-21	30	6	5	59	150	233	0	0	#NULL!	2020-08-03	Oui	25	21	0.99	2021-01-25	2021-01-25 19:59:59	1899-12-31 19:59:59	2021-01-26	2021-01-26 08:30:00	1899-12-31 08:30:00	12	72
321111	1	1	1	2020-12-22	27	5	4	69	147	#NULL!	0	0	#NULL!	2020-06-28	Oui	25	24	0.99	2020-12-23	2020-12-23 19:59:59	1899-12-31 19:59:59	2020-12-24	2020-12-24 07:59:59	1899-12-31 07:59:59	12	67
323111	1	1	1	2020-12-29	30	4	3	76	154	300	0	0	#NULL!	2020-06-23	Oui	27	24	0.99	2020-12-29	2020-12-29 19:30:00	1899-12-31 19:30:00	2020-12-30	2020-12-30 08:05:00	1899-12-31 08:05:00	12	82
324111	1	1	1	2021-01-03	23	1	0	65	164	260	0	0	#NULL!	2020-07-21	Oui	24	19	0.99	2021-01-04	2021-01-04 19:00:00	1899-12-31 19:00:00	2021-01-05	2021-01-05 07:59:59	1899-12-31 07:59:59	13	81
325111	1	1	1	2021-01-04	28	2	1	63	148	290	0	0	#NULL!	2020-06-29	Oui	27	24	0.98	2021-01-04	2021-01-04 19:00:00	1899-12-31 19:00:00	2021-01-05	2021-01-05 08:10:00	1899-12-31 08:10:00	13	91
326111	1	1	1	2021-01-05	35	6	7	72	151	275	0	0	#NULL!	2020-07-19	Oui	24	22	0.99	2021-01-05	2021-01-05 19:59:59	1899-12-31 19:59:59	2021-01-06	2021-01-06 08:05:00	1899-12-31 08:05:00	12	97
327111	1	1	1	2021-01-05	27	2	1	72	154	270	0	0	#NULL!	2020-07-17	Oui	25	21	0.99	2021-01-05	2021-01-05 19:59:59	1899-12-31 19:59:59	2021-01-06	2021-01-06 08:26:00	1899-12-31 08:26:00	12	81
329111	1	1	1	2021-01-12	36	8	7	88	156	310	0	0	#NULL!	2020-07-25	Oui	24	23	0.98	2021-01-12	2021-01-12 19:30:00	1899-12-31 19:30:00	2021-01-13	2021-01-13 07:59:59	1899-12-31 07:59:59	12	90
400111	1	1	1	2021-03-02	38	7	6	70	153	299	1	0	#NULL!	2020-08-20	Oui	24	21	0.98	2021-01-12	2021-01-12 19:59:59	1899-12-31 19:59:59	2021-01-13	2021-01-13 08:19:59	1899-12-31 08:19:59	12	99
401111	1	1	1	2021-02-02	33	6	5	62	158	261	0	0	#NULL!	2020-08-05	Oui	26	25	0.99	2021-01-12	2021-01-12 19:00:00	1899-12-31 19:00:00	2021-01-13	2021-01-13 07:59:59	1899-12-31 07:59:59	13	94
402111	1	1	1	2021-02-02	24	2	1	59	166	250	0	0	#NULL!	2020-08-12	Oui	25	20	0.97	2021-01-12	2021-01-12 19:30:00	1899-12-31 19:30:00	2021-01-13	2021-01-13 08:10:00	1899-12-31 08:10:00	12	88
403111	1	1	1	2021-02-02	27	4	3	61	161	276	0	0	#NULL!	2020-07-20	Oui	28	27	0.97	2021-01-12	2021-01-12 19:59:59	1899-12-31 19:59:59	2021-01-13	2021-01-13 08:44:59	1899-12-31 08:44:59	12	90
405111	1	1	1	2021-02-02	32	5	4	65	148	276	0	0	#NULL!	2020-08-02	Oui	25	#NULL!	0.99	2021-01-12	2021-01-12 19:39:59	1899-12-31 19:39:59	2021-01-13	2021-01-13 08:05:00	1899-12-31 08:05:00	12	100
406111	1	1	1	2021-02-02	25	4	3	66	154	271	0	0	#NULL!	2020-07-27	Oui	27	27	0.97	2021-01-12	2021-01-12 19:59:59	1899-12-31 19:59:59	2021-01-13	2021-01-13 07:07:00	1899-12-31 07:07:00	11	67
404111	1	1	1	2021-02-02	28	5	4	57	165	260	0	0	#NULL!	2020-07-19	Oui	28	26	0.97	2021-01-12	2021-01-12 19:39:59	1899-12-31 19:39:59	2021-01-13	2021-01-13 07:30:00	1899-12-31 07:30:00	11	80
407111	1	1	1	2021-02-02	23	2	1	57	156	257	0	0	#NULL!	2020-07-19	Oui	28	24	0.97	2021-01-12	2021-01-12 19:59:59	1899-12-31 19:59:59	2021-01-13	2021-01-13 08:33:00	1899-12-31 08:33:00	12	60
408111	1	1	1	2021-02-02	22	1	0	50	156	309	0	0	#NULL!	2020-07-25	Oui	27	25	0.97	2021-01-12	2021-01-12 19:39:59	1899-12-31 19:39:59	2021-01-13	2021-01-13 07:54:59	1899-12-31 07:54:59	12	70
409111	1	1	1	2021-02-02	19	1	0	53	156	231	0	0	#NULL!	2020-07-19	Oui	28	25	0.96	2021-01-12	2021-01-12 19:50:00	1899-12-31 19:50:00	2021-01-13	2021-01-13 08:30:00	1899-12-31 08:30:00	12	77
410111	1	1	1	2021-02-02	22	1	0	47	150	264	0	0	#NULL!	2020-08-17	Oui	24	20	0.97	2021-01-12	2021-01-12 19:39:59	1899-12-31 19:39:59	2021-01-13	2021-01-13 08:19:59	1899-12-31 08:19:59	12	93
411111	1	1	1	2021-02-02	31	5	4	70	163	259	0	0	#NULL!	2020-08-16	Oui	24	21	0.97	2021-02-02	2021-02-02 19:50:00	1899-12-31 19:50:00	2021-02-03	2021-02-03 07:59:59	1899-12-31 07:59:59	12	57
413111	1	1	1	2021-02-02	33	8	5	87	150	300	0	0	#NULL!	2020-08-20	Oui	24	19	0.99	2021-02-03	2021-02-03 19:30:00	1899-12-31 19:30:00	2021-02-04	2021-02-04 07:59:59	1899-12-31 07:59:59	12	91
414111	1	1	1	2021-02-02	30	3	2	71	152	278	0	0	#NULL!	2020-07-22	Oui	28	26	0.97	2021-02-02	2021-02-02 19:00:00	1899-12-31 19:00:00	2021-02-03	2021-02-03 08:30:59	1899-12-31 08:30:59	13	80
415111	1	1	1	2021-02-02	23	2	1	78	150	290	0	0	#NULL!	2020-07-28	Oui	27	21	0.99	2021-02-02	2021-02-02 19:45:00	1899-12-31 19:45:00	2021-02-03	2021-02-03 08:55:00	1899-12-31 08:55:00	13	98
416111	1	1	1	2021-01-14	25	3	0	71	157	#NULL!	0	1	#NULL!	2020-07-18	Oui	26	26	0.98	2021-01-18	2021-01-18 20:19:59	1899-12-31 20:19:59	2021-01-19	2021-01-19 09:00:00	1899-12-31 09:00:00	12	77
421111	1	1	1	2021-01-21	31	6	5	68	157	258	0	0	#NULL!	2020-08-08	Oui	24	23	0.98	2021-01-25	2021-01-25 19:00:00	1899-12-31 19:00:00	2021-01-26	2021-01-26 09:00:00	1899-12-31 09:00:00	14	70
422111	1	1	1	2020-12-29	25	1	0	67	159	260	0	0	#NULL!	2020-06-26	Oui	26	22	0.98	2020-12-29	2020-12-29 19:59:59	1899-12-31 19:59:59	2020-12-30	2020-12-30 07:59:59	1899-12-31 07:59:59	12	84
429111	1	1	1	2021-02-02	34	8	5	81	155	233	0	0	#NULL!	2020-08-21	Oui	24	22	0.97	2020-12-29	2020-12-29 19:50:00	1899-12-31 19:50:00	2020-12-30	2020-12-30 08:33:00	1899-12-31 08:33:00	12	80
428111	1	1	1	2021-01-11	30	3	2	77	151	286	0	0	#NULL!	2020-06-30	Oui	28	26	0.99	2021-01-11	2021-01-11 19:30:00	1899-12-31 19:30:00	2021-01-12	2021-01-12 09:00:00	1899-12-31 09:00:00	13	74
430111	1	1	1	2021-02-02	26	5	4	75	151	290	0	0	#NULL!	2020-08-20	Oui	24	21	0.98	2021-01-11	2021-01-11 19:00:00	1899-12-31 19:00:00	2021-01-12	2021-01-12 07:57:59	1899-12-31 07:57:59	12	85
431111	1	1	1	2021-02-02	27	5	4	80	152	289	0	0	#NULL!	2020-07-27	Oui	27	25	0.99	2021-02-02	2021-02-02 19:59:59	1899-12-31 19:59:59	2021-02-03	2021-02-03 08:35:00	1899-12-31 08:35:00	12	76
1252	2	5	2	2019-05-02	28	6	5	66	167	253	0	0	#NULL!	2018-11-15	Oui	24	21	0.98	2019-05-01	2019-05-01 19:59:59	1899-12-31 19:59:59	2019-05-02	2019-05-02 07:45:00	1899-12-31 07:45:00	11	83
2252	2	5	2	2019-05-02	27	6	5	61	163	235	0	0	#NULL!	2018-11-16	Oui	24	20	0.99	2019-05-01	2019-05-01 19:30:00	1899-12-31 19:30:00	2019-05-02	2019-05-02 08:30:00	1899-12-31 08:30:00	13	89
3252	2	5	2	2019-05-02	27	4	3	56	160	230	0	0	#NULL!	2018-11-08	Oui	25	22	0.97	2019-05-01	2019-05-01 19:59:59	1899-12-31 19:59:59	2019-05-02	2019-05-02 07:45:00	1899-12-31 07:45:00	11	82
4252	2	5	2	2019-05-02	35	8	7	64	166	254	0	0	#NULL!	2018-11-04	Oui	26	23	0.98	2019-05-01	2019-05-01 19:30:00	1899-12-31 19:30:00	2019-05-02	2019-05-02 08:10:00	1899-12-31 08:10:00	12	81
5252	2	5	2	2019-05-02	19	1	0	56	158	#NULL!	0	0	#NULL!	2018-11-07	Oui	25	22	0.97	2019-05-01	2019-05-01 19:45:00	1899-12-31 19:45:00	2019-05-02	2019-05-02 08:15:00	1899-12-31 08:15:00	12	87
6252	2	5	2	2019-05-02	18	1	0	56	157	228	0	0	#NULL!	2018-10-28	Oui	27	15	0.99	2019-05-01	2019-05-01 20:30:00	1899-12-31 20:30:00	2019-05-02	2019-05-02 07:59:59	1899-12-31 07:59:59	11	84
7252	2	5	2	2019-05-01	20	3	2	62	158	298	0	0	#NULL!	2018-11-16	Oui	24	22	0.98	2019-05-01	2019-05-01 19:59:59	1899-12-31 19:59:59	2019-05-02	2019-05-02 07:45:00	1899-12-31 07:45:00	11	70
8252	2	5	2	2019-05-01	36	7	6	64	170	256	0	0	#NULL!	2018-11-19	Oui	24	21	0.97	2019-05-01	2019-05-01 19:59:59	1899-12-31 19:59:59	2019-05-02	2019-05-02 08:15:00	1899-12-31 08:15:00	12	95
9252	2	5	2	2019-05-01	29	4	3	58	161	250	0	0	1	2018-11-01	Oui	26	24	0.99	2019-05-01	2019-05-01 19:59:59	1899-12-31 19:59:59	2019-05-02	2019-05-02 07:59:59	1899-12-31 08:10:00	12	67
10252	2	5	2	2019-05-01	31	6	5	62	164	239	0	0	#NULL!	2019-10-25	Oui	27	26	0.97	2019-05-01	2019-05-01 20:35:00	1899-12-31 20:35:00	2019-05-02	2019-05-02 07:45:59	1899-12-31 07:45:59	11	94
11252	2	5	2	2019-05-01	28	6	4	67	169	249	0	0	#NULL!	2018-10-27	Oui	27	26	0.97	2019-05-01	2019-05-01 19:59:59	1899-12-31 19:59:59	2019-05-02	2019-05-02 08:10:00	1899-12-31 08:10:00	12	72
12252	2	5	2	2019-04-25	21	3	2	64	166	241	0	0	#NULL!	2018-10-29	Oui	25	23	0.98	2019-04-24	2019-04-24 19:45:00	1899-12-31 19:45:00	2019-04-25	2019-04-25 08:30:00	1899-12-31 08:30:00	12	68
13252	2	5	2	2019-04-25	20	1	0	61	163	260	0	0	#NULL!	2018-10-26	Oui	26	27	0.96	2019-04-24	2019-04-24 19:59:59	1899-12-31 19:59:59	2019-04-25	2019-04-25 09:00:00	1899-12-31 09:00:00	13	71
14252	2	5	2	2019-04-25	22	2	1	55	159	#NULL!	0	0	#NULL!	2018-11-01	Oui	25	26	0.99	2019-04-24	2019-04-24 20:30:00	1899-12-31 20:30:00	2019-04-25	2019-04-25 08:50:00	1899-12-31 08:50:00	12	93
15252	2	5	2	2019-05-01	25	4	3	59	164	232	0	0	#NULL!	2018-11-02	Oui	26	24	0.98	2019-05-01	2019-05-01 19:59:59	1899-12-31 19:59:59	2019-05-02	2019-05-02 07:34:59	1899-12-31 07:34:59	11	82
16252	2	5	2	2019-05-01	23	6	5	62	159	249	0	0	#NULL!	2018-11-03	Oui	26	27	0.99	2019-05-01	2019-05-01 20:30:00	1899-12-31 20:30:00	2019-05-02	2019-05-02 09:00:00	1899-12-31 09:00:00	12	90
17252	2	5	2	2019-05-01	26	4	3	66	169	258	0	0	#NULL!	2018-10-25	Oui	27	26	0.96	2019-05-01	2019-05-01 20:30:00	1899-12-31 20:30:00	2019-05-02	2019-05-02 08:46:59	1899-12-31 08:46:59	12	74
18252	2	5	2	2019-05-01	21	2	1	58	160	255	0	0	#NULL!	2018-10-19	Oui	28	26	0.99	2019-05-01	2019-05-01 19:30:00	1899-12-31 19:30:00	2019-05-02	2019-05-02 08:10:00	1899-12-31 08:10:00	12	97
19252	2	5	2	2019-05-01	19	1	0	59	162	250	0	0	#NULL!	2018-11-08	Oui	25	24	0.97	2019-05-01	2019-05-01 19:59:59	1899-12-31 19:59:59	2019-05-02	2019-05-02 07:34:59	1899-12-31 07:34:59	11	86
20252	2	5	2	2019-05-01	22	3	2	68	170	235	0	0	#NULL!	2018-11-14	Oui	24	23	0.98	2019-05-01	2019-05-01 21:00:00	1899-12-31 21:00:00	2019-05-02	2019-05-02 09:00:00	1899-12-31 09:00:00	12	93
21252	2	5	2	2019-05-01	22	4	3	56	162	230	0	0	#NULL!	2018-10-26	Oui	27	26	0.99	2019-05-01	2019-05-01 20:30:00	1899-12-31 20:30:00	2019-05-02	2019-05-02 07:39:59	1899-12-31 07:39:59	11	82
22252	2	5	2	2019-05-01	30	9	8	59	164	#NULL!	0	0	#NULL!	2018-10-16	Oui	28	29	0.98	2019-05-01	2019-05-01 19:30:00	1899-12-31 19:30:00	2019-05-02	2019-05-02 07:59:59	1899-12-31 07:59:59	12	92
23252	2	5	2	2019-05-01	24	4	3	63	164	260	0	0	#NULL!	2018-11-12	Oui	24	22	0.98	2019-05-01	2019-05-01 19:39:59	1899-12-31 19:39:59	2019-05-02	2019-05-02 08:33:00	1899-12-31 08:33:00	12	70
24252	2	5	2	2019-05-01	19	1	0	57	161	210	0	0	#NULL!	2018-11-07	Oui	25	23	0.99	2019-05-01	2019-05-01 20:15:00	1899-12-31 20:15:00	2019-05-02	2019-05-02 08:37:00	1899-12-31 08:37:00	12	75
25252	2	5	2	2019-05-01	38	8	7	67	171	253	0	0	#NULL!	2018-11-02	Oui	25	25	0.98	2019-05-01	2019-05-01 19:59:59	1899-12-31 19:59:59	2019-05-02	2019-05-02 07:59:59	1899-12-31 07:59:59	12	72
26252	2	5	2	2019-05-01	19	1	0	63	165	#NULL!	0	0	#NULL!	2018-10-26	Oui	27	26	0.99	2019-05-01	2019-05-01 20:44:59	1899-12-31 20:44:59	2019-05-02	2019-05-02 08:10:00	1899-12-31 08:10:00	11	73
27252	2	5	2	2019-05-03	23	2	1	61	163	247	0	0	#NULL!	2018-10-29	Oui	27	26	0.97	2019-05-03	2019-05-03 19:59:59	1899-12-31 19:59:59	2019-05-04	2019-05-04 07:30:00	1899-12-31 07:30:00	11	91
28252	2	5	2	2019-05-03	36	8	7	69	173	#NULL!	0	0	#NULL!	2018-10-19	Oui	28	27	0.98	2019-05-03	2019-05-03 19:59:59	1899-12-31 19:59:59	2019-05-04	2019-05-04 08:44:59	1899-12-31 08:44:59	12	96
37251	2	5	1	2019-09-12	18	1	0	56	162	228	0	0	#NULL!	2019-03-27	Oui	24	23	0.99	2019-09-12	2019-09-12 21:00:00	1899-12-31 21:00:00	2019-09-13	2019-09-13 07:30:00	1899-12-31 07:30:00	10	74
38251	2	5	1	2019-09-11	19	1	0	54	166	#NULL!	0	0	#NULL!	2019-03-20	Oui	25	26	0.98	2019-09-11	2019-09-11 21:00:00	1899-12-31 21:00:00	2019-09-12	2019-09-12 07:59:59	1899-12-31 07:59:59	11	95
39251	2	5	1	2019-09-11	25	3	2	65	167	240	0	0	#NULL!	2019-03-15	Oui	25	25	0.99	2019-09-11	2019-09-11 19:59:59	1899-12-31 19:59:59	2019-09-12	2019-09-12 07:39:59	1899-12-31 07:39:59	11	83
40251	2	5	1	2019-09-11	20	1	0	56	162	204	0	0	#NULL!	2019-03-22	Oui	24	27	0.98	2019-09-11	2019-09-11 21:00:00	1899-12-31 21:00:00	2019-09-12	2019-09-12 07:47:00	1899-12-31 07:47:00	10	87
41251	2	5	1	2019-09-11	19	1	0	62	159	#NULL!	0	0	#NULL!	2019-03-05	Oui	27	26	0.98	2019-09-11	2019-09-11 20:30:00	1899-12-31 20:30:00	2019-09-12	2019-09-12 09:00:00	1899-12-31 09:00:00	12	94
42251	2	5	1	2019-09-11	18	1	0	54	159	224	0	0	#NULL!	2019-03-02	Oui	27	27	0.99	2019-09-11	2019-09-11 21:00:00	1899-12-31 21:00:00	2019-09-12	2019-09-12 07:59:59	1899-12-31 07:59:59	11	81
43251	2	5	1	2019-09-11	19	1	0	61	163	237	0	0	#NULL!	2019-03-04	Oui	27	28	0.99	2019-09-11	2019-09-11 19:30:00	1899-12-31 19:30:00	2019-09-12	2019-09-12 08:55:59	1899-12-31 08:55:59	13	68
44251	2	5	1	2019-09-11	38	9	8	68	164	263	0	0	#NULL!	2019-09-13	Oui	26	24	0.99	2019-09-11	2019-09-11 20:30:00	1899-12-31 20:30:00	2019-09-12	2019-09-12 07:54:59	1899-12-31 07:54:59	11	89
45251	2	5	1	2019-09-11	21	3	2	66	168	250	0	0	#NULL!	2019-03-24	Oui	24	24	0.99	2019-09-11	2019-09-11 21:00:00	1899-12-31 21:00:00	2019-09-12	2019-09-12 08:55:59	1899-12-31 08:55:59	11	78
46251	2	5	1	2019-09-11	32	8	7	71	170	257	0	0	#NULL!	2019-03-18	Oui	25	26	0.99	2019-09-11	2019-09-11 21:00:00	1899-12-31 21:00:00	2019-09-12	2019-09-12 08:35:00	1899-12-31 08:35:00	11	89
47251	2	5	1	2019-09-11	36	5	4	54	163	215	0	0	#NULL!	2019-02-26	Oui	28	26	0.97	2019-09-11	2019-09-11 21:00:00	1899-12-31 21:00:00	2019-09-12	2019-09-12 07:43:59	1899-12-31 07:43:59	10	82
48251	2	5	1	2019-09-11	17	1	0	60	164	252	0	0	#NULL!	2019-03-09	Oui	27	25	0.99	2019-09-11	2019-09-11 20:50:00	1899-12-31 20:50:00	2019-09-12	2019-09-12 08:30:59	1899-12-31 08:30:59	11	76
49251	2	5	1	2019-09-11	37	9	8	59	162	246	0	0	#NULL!	2019-03-11	Oui	26	29	0.98	2019-09-11	2019-09-11 20:35:59	1899-12-31 20:35:59	2019-09-12	2019-09-12 08:44:59	1899-12-31 08:44:59	12	74
50251	2	5	1	2019-09-11	36	9	8	64	167	270	0	0	#NULL!	2019-03-13	Oui	26	25	0.99	2019-09-11	2019-09-11 21:00:00	1899-12-31 21:00:00	2019-09-12	2019-09-12 08:39:59	1899-12-31 08:39:59	11	80
51251	2	5	1	2019-09-11	29	3	2	57	161	243	0	0	#NULL!	2019-03-01	Oui	27	26	0.98	2019-09-11	2019-09-11 21:29:59	1899-12-31 21:29:59	2019-09-12	2019-09-12 07:39:59	1899-12-31 07:39:59	10	79
52251	2	5	1	2019-09-11	28	8	7	62	158	275	0	0	#NULL!	2019-02-27	Oui	28	27	0.98	2019-09-11	2019-09-11 20:39:59	1899-12-31 20:39:59	2019-09-12	2019-09-12 08:35:59	1899-12-31 08:35:59	11	93
53251	2	5	1	2019-09-19	35	7	6	65	160	280	0	0	#NULL!	2019-03-13	Oui	27	28	0.99	2019-09-18	2019-09-18 21:00:00	1899-12-31 21:00:00	2019-09-19	2019-09-19 08:24:59	1899-12-31 08:24:59	11	98
54251	2	5	1	2019-09-19	25	5	4	67	162	250	0	0	#NULL!	2019-03-29	Oui	24	29	0.99	2019-09-18	2019-09-18 19:00:00	1899-12-31 19:00:00	2019-09-19	2019-09-19 09:00:00	1899-12-31 09:00:00	14	73
55251	2	5	1	2019-09-19	23	3	2	61	164	247	0	0	#NULL!	2019-03-05	Oui	28	27	0.98	2019-09-18	2019-09-18 21:00:00	1899-12-31 21:00:00	2019-09-19	2019-09-19 08:10:00	1899-12-31 08:10:00	11	86
56251	2	5	1	2019-09-19	40	9	8	69	164	258	0	0	#NULL!	2019-03-29	Oui	24	25	0.99	2019-09-18	2019-09-18 20:39:59	1899-12-31 20:39:59	2019-09-19	2019-09-19 07:54:59	1899-12-31 07:54:59	11	82
57251	2	5	1	2019-09-19	36	4	3	55	164	249	0	0	#NULL!	2019-03-11	Oui	27	26	0.98	2019-09-18	2019-09-18 20:44:59	1899-12-31 20:44:59	2019-09-19	2019-09-19 07:59:59	1899-12-31 07:59:59	11	89
58251	2	5	1	2019-09-18	25	4	3	57	158	239	0	0	#NULL!	2019-04-03	Oui	24	24	0.99	2019-09-18	2019-09-18 19:59:59	1899-12-31 19:59:59	2019-09-19	2019-09-19 07:59:59	1899-12-31 07:59:59	12	83
59251	2	5	1	2019-09-18	23	3	2	69	165	265	0	0	#NULL!	2019-03-27	Oui	25	27	0.98	2019-09-18	2019-09-18 21:00:00	1899-12-31 21:00:00	2019-09-19	2019-09-19 07:30:00	1899-12-31 07:30:00	10	86
60251	2	5	1	2019-09-18	30	9	8	71	169	252	0	0	#NULL!	2019-03-19	Oui	26	28	0.99	2019-09-18	2019-09-18 21:00:00	1899-12-31 21:00:00	2019-09-19	2019-09-19 07:39:59	1899-12-31 07:39:59	10	80
61251	2	5	1	2019-09-18	35	8	7	69	168	270	0	0	#NULL!	2019-03-12	Oui	27	29	0.98	2019-09-18	2019-09-18 21:00:00	1899-12-31 21:00:00	2019-09-19	2019-09-19 07:59:59	1899-12-31 07:59:59	11	71
62251	2	5	1	2019-09-18	20	1	0	66	167	240	0	0	#NULL!	2019-03-08	Oui	27	29	0.99	2019-09-18	2019-09-18 20:39:59	1899-12-31 20:39:59	2019-09-19	2019-09-19 08:30:00	1899-12-31 08:30:00	11	75
63251	2	5	1	2019-09-18	26	4	3	67	163	257	0	0	#NULL!	2019-03-26	Oui	25	29	0.99	2019-09-18	2019-09-18 20:30:00	1899-12-31 20:30:00	2019-09-19	2019-09-19 09:00:00	1899-12-31 09:00:00	12	74
1732	7	3	2	2019-11-29	25	1	0	60	160	260	1	0	#NULL!	2019-05-28	Oui	28	26	0.99	2019-11-28	2019-11-28 19:00:00	1899-12-31 19:00:00	2019-11-29	2019-11-29 07:00:00	1899-12-31 07:00:00	12	90
4731	7	3	1	2019-11-29	35	11	10	70	154	270	0	0	#NULL!	2019-05-28	Oui	26	24	1	2019-11-28	2019-11-28 19:39:59	1899-12-31 19:39:59	2019-11-29	2019-11-29 07:14:59	1899-12-31 07:14:59	11	103
11732	7	3	2	2019-11-29	22	2	1	60	161	234	0	0	#NULL!	2019-05-23	Oui	27	25	0.97	2019-11-28	2019-11-28 19:59:59	1899-12-31 19:59:59	2019-11-29	2019-11-29 07:20:00	1899-12-31 07:20:00	11	88
12732	7	3	2	2019-12-04	20	2	1	60	170	251	0	0	#NULL!	2019-06-09	Oui	25	22	0.98	2019-12-03	2019-12-03 19:59:59	1899-12-31 19:59:59	2019-12-04	2019-12-04 07:14:59	1899-12-31 07:14:59	11	100
13732	7	3	2	2019-12-04	20	2	2	55	152	269	0	0	#NULL!	2019-06-03	Oui	26	24	0.96	2019-12-03	2019-12-03 19:59:59	1899-12-31 19:59:59	2019-12-04	2019-12-04 07:30:00	1899-12-31 07:30:00	11	106
16732	7	3	2	2019-12-25	29	5	5	65	162	259	0	0	#NULL!	2019-12-24	Oui	26	24	0.9	2019-12-24	2019-12-24 19:59:59	1899-12-31 19:59:59	2019-12-25	2019-12-25 08:30:00	1899-12-31 08:30:00	12	88
17732	7	3	2	2019-12-25	29	7	6	75	170	285	0	0	#NULL!	2019-06-03	Oui	25	22	0.76	2019-12-24	2019-12-24 19:59:59	1899-12-31 19:59:59	2019-12-25	2019-12-25 08:15:00	1899-12-31 08:15:00	12	90
18732	7	3	2	2019-12-25	27	4	4	55	160	226	0	0	#NULL!	2019-06-18	Oui	27	25	0.8	2019-12-24	2019-12-24 19:59:59	1899-12-31 19:59:59	2019-12-25	2019-12-25 07:59:59	1899-12-31 07:59:59	12	83
19732	7	3	2	2019-12-25	35	10	10	58	162	264	0	0	#NULL!	2019-06-13	Oui	26	23	0.8	2019-12-24	2019-12-24 19:59:59	1899-12-31 19:59:59	2019-12-25	2019-12-25 07:45:00	1899-12-31 07:45:00	11	89
21732	7	3	2	2019-12-25	25	6	4	65	170	257	0	0	#NULL!	2019-06-24	Oui	27	24	0.9	2019-12-24	2019-12-24 18:54:59	1899-12-31 18:54:59	2019-12-25	2019-12-25 07:14:59	1899-12-31 07:14:59	12	103
22732	7	3	2	2019-12-25	18	1	0	55	157	225	0	0	#NULL!	2019-06-10	Oui	28	26	0.88	2019-12-24	2019-12-24 19:59:59	1899-12-31 19:59:59	2019-12-25	2019-12-25 07:00:00	1899-12-31 07:00:00	11	95
23732	7	3	2	2020-01-03	27	6	5	56	160	225	0	0	#NULL!	2019-06-10	Oui	24	24	0.99	2020-01-02	2020-01-02 19:59:59	1899-12-31 19:59:59	2020-01-03	2020-01-03 07:00:00	1899-12-31 07:00:00	11	109
24732	7	3	2	2020-01-03	19	2	1	60	172	210	0	0	#NULL!	2019-06-18	Oui	28	26	0.98	2020-01-02	2020-01-02 19:59:59	1899-12-31 19:59:59	2020-01-03	2020-01-03 07:09:59	1899-12-31 07:09:59	11	80
25732	7	3	2	2020-01-03	32	4	3	56	147	263	0	0	#NULL!	2019-06-30	Oui	27	27	0.96	2020-01-02	2020-01-02 19:59:59	1899-12-31 19:59:59	2020-01-03	2020-01-03 07:14:59	1899-12-31 07:14:59	11	82
26732	7	3	2	2020-01-03	16	1	0	60	170	228	0	0	#NULL!	2019-07-19	Oui	24	24	0.96	2020-01-02	2020-01-02 19:59:59	1899-12-31 19:59:59	2020-01-03	2020-01-03 07:20:00	1899-12-31 07:20:00	11	95
27732	7	3	2	2020-01-03	18	1	0	52	150	227	0	0	#NULL!	2019-06-06	Oui	27	25	0.95	2020-01-02	2020-01-02 19:59:59	1899-12-31 19:59:59	2020-01-03	2020-01-03 07:25:00	1899-12-31 07:25:00	11	106
28732	7	3	2	2020-01-03	22	1	0	55	160	215	0	0	#NULL!	2019-06-18	Oui	28	27	0.99	2020-01-02	2020-01-02 19:00:00	1899-12-31 19:00:00	2020-01-03	2020-01-03 07:30:00	1899-12-31 07:30:00	12	108
29732	7	3	2	2020-01-03	24	3	2	54	144	253	0	0	#NULL!	2019-07-16	Oui	24	24	0.98	2020-01-02	2020-01-02 19:59:59	1899-12-31 19:59:59	2020-01-03	2020-01-03 07:34:59	1899-12-31 07:34:59	11	80
30732	7	3	2	2020-01-03	26	2	1	61	164	260	0	0	#NULL!	2019-07-05	Oui	26	24	0.99	2020-01-02	2020-01-02 19:59:59	1899-12-31 19:59:59	2020-01-03	2020-01-03 07:39:59	1899-12-31 07:39:59	11	69
31732	7	3	2	2020-01-03	20	2	1	48	150	239	0	0	#NULL!	2019-08-20	Oui	24	24	0.96	2020-01-02	2020-01-02 19:00:00	1899-12-31 19:00:00	2020-01-03	2020-01-03 07:45:00	1899-12-31 07:45:00	12	95
32732	7	3	2	2020-01-03	28	5	4	64	160	258	0	0	#NULL!	2019-07-04	Oui	26	26	0.99	2020-01-02	2020-01-02 19:00:00	1899-12-31 19:00:00	2020-01-03	2020-01-03 07:50:00	1899-12-31 07:50:00	12	81
33732	7	3	2	2020-01-03	24	3	2	60	154	271	0	0	#NULL!	2019-06-28	Oui	27	26	0.95	2020-01-02	2020-01-02 19:59:59	1899-12-31 19:59:59	2020-01-03	2020-01-03 07:54:59	1899-12-31 07:54:59	11	76
34732	7	3	2	2020-01-03	32	8	7	61	164	263	0	0	#NULL!	2019-07-17	Oui	24	24	0.99	2020-01-02	2020-01-02 19:59:59	1899-12-31 19:59:59	2020-01-03	2020-01-03 07:59:59	1899-12-31 07:59:59	12	87
69732	7	3	2	2020-01-03	44	8	7	46	170	195	0	0	#NULL!	2019-07-30	Oui	27	27	0.98	2020-01-02	2020-01-02 19:59:59	1899-12-31 19:59:59	2020-01-03	2020-01-03 08:05:00	1899-12-31 08:05:00	12	80
70732	7	3	2	2010-01-10	33	6	5	56	160	245	0	0	#NULL!	2019-06-28	Oui	28	26	0.98	2020-01-09	2020-01-09 19:59:59	1899-12-31 19:59:59	2020-01-10	2020-01-10 07:00:00	1899-12-31 07:00:00	11	86
71732	7	3	2	2010-01-10	24	2	1	70	170	#NULL!	0	0	#NULL!	2019-06-19	Oui	28	28	0.88	2020-01-09	2020-01-09 19:45:00	1899-12-31 19:45:00	2020-01-10	2020-01-10 07:09:59	1899-12-31 07:09:59	11	82
72732	7	3	2	2020-01-03	18	2	1	63	162	236	0	0	#NULL!	2019-07-15	Oui	24	24	0.9	2020-01-02	2020-01-02 19:30:00	1899-12-31 19:30:00	2020-01-03	2020-01-03 07:05:00	1899-12-31 07:05:00	11	99
37732	7	3	2	2020-01-10	20	1	0	55	158	220	0	0	#NULL!	2019-07-02	Oui	26	24	0.98	2020-01-09	2020-01-09 19:59:59	1899-12-31 19:59:59	2020-01-10	2020-01-10 07:20:00	1899-12-31 07:20:00	11	77
38732	7	3	2	2020-01-10	27	5	4	72	170	254	0	0	#NULL!	2019-07-04	Oui	26	24	0.98	2020-01-09	2020-01-09 19:59:59	1899-12-31 19:59:59	2020-01-10	2020-01-10 07:27:59	1899-12-31 07:27:59	11	86
39731	7	3	1	2020-01-10	35	10	9	74	165	272	0	0	#NULL!	2019-07-20	Oui	24	25	0.97	2020-01-09	2020-01-09 19:59:59	1899-12-31 19:59:59	2020-01-10	2020-01-10 07:34:59	1899-12-31 07:34:59	11	80
41731	7	3	1	2020-01-10	20	3	2	60	148	273	0	0	#NULL!	2019-07-05	Oui	26	28	0.99	2020-01-09	2020-01-09 19:30:00	1899-12-31 19:30:00	2020-01-10	2020-01-10 07:59:59	1899-12-31 07:59:59	12	77
42732	7	3	2	2020-01-10	20	2	1	58	160	247	0	0	#NULL!	2019-07-20	Oui	25	24	0.9	2020-01-09	2020-01-09 19:59:59	1899-12-31 19:59:59	2020-01-10	2020-01-10 08:10:00	1899-12-31 08:10:00	12	90
43732	7	3	2	2020-01-10	20	2	1	65	160	280	0	0	#NULL!	2019-06-24	Oui	28	28	0.99	2020-01-09	2020-01-09 20:30:00	1899-12-31 20:30:00	2020-01-10	2020-01-10 08:19:59	1899-12-31 08:19:59	11	85
44732	7	3	2	2020-01-10	32	6	5	62	160	238	0	0	#NULL!	2019-07-04	Oui	27	26	0.99	2020-01-09	2020-01-09 20:44:59	1899-12-31 20:44:59	2020-01-10	2020-01-10 08:30:00	1899-12-31 08:30:00	11	85
48731	7	3	1	2020-01-10	27	5	4	70	173	252	0	0	#NULL!	2019-07-04	Oui	27	25	0.98	2020-01-09	2020-01-09 19:59:59	1899-12-31 19:59:59	2020-01-10	2020-01-10 08:39:59	1899-12-31 08:39:59	12	88
12731	7	3	1	2019-08-16	16	1	0	59	155	240	0	#NULL!	#NULL!	2019-01-31	Oui	28	28	0.98	2019-08-15	2019-08-15 20:30:00	1899-12-31 20:30:00	2019-08-16	2019-08-16 07:45:00	1899-12-31 07:45:00	11	99
13731	7	3	1	2019-08-16	20	1	0	71	170	250	0	#NULL!	#NULL!	2019-02-08	Oui	27	24	0.98	2019-08-15	2019-08-15 19:59:59	1899-12-31 19:59:59	2019-08-16	2019-08-16 07:54:59	1899-12-31 07:54:59	11	100
14731	7	3	1	2019-08-16	22	4	3	72	150	319	0	#NULL!	#NULL!	2019-02-16	Oui	25	24	0.99	2019-08-15	2019-08-15 21:00:00	1899-12-31 21:00:00	2019-08-16	2019-08-16 08:06:00	1899-12-31 08:06:00	11	93
15731	7	3	1	2019-08-16	21	4	3	67	153	280	0	#NULL!	#NULL!	2019-02-01	Oui	27	25	0.98	2019-08-15	2019-08-15 20:44:59	1899-12-31 20:44:59	2019-08-16	2019-08-16 08:12:59	1899-12-31 08:12:59	11	103
17731	7	3	1	2019-08-16	19	2	1	62	155	275	0	#NULL!	#NULL!	2019-01-30	Oui	28	27	0.87	2019-08-15	2019-08-15 20:15:00	1899-12-31 20:15:00	2019-08-16	2019-08-16 08:26:59	1899-12-31 08:26:59	12	105
18731	7	3	1	2019-08-16	41	5	4	67	152	282	0	#NULL!	#NULL!	2019-02-14	Oui	26	23	0.6	2019-08-15	2019-08-15 21:20:00	1899-12-31 21:20:00	2019-08-16	2019-08-16 08:33:59	1899-12-31 08:33:59	11	69
19731	7	3	1	2019-08-16	17	1	0	57	153	236	0	#NULL!	#NULL!	2019-02-18	Oui	25	27	0.99	2019-08-15	2019-08-15 19:59:59	1899-12-31 19:59:59	2019-08-16	2019-08-16 08:39:59	1899-12-31 08:39:59	12	67
21731	7	3	1	2019-08-16	22	3	1	64	153	269	0	#NULL!	#NULL!	2019-01-29	Oui	28	23	0.99	2019-08-15	2019-08-15 21:00:00	1899-12-31 21:00:00	2019-08-16	2019-08-16 09:00:00	1899-12-31 09:00:00	12	100
22731	7	3	1	2019-08-16	26	5	4	68	157	290	0	#NULL!	#NULL!	2029-02-04	Oui	27	26	0.98	2019-08-15	2019-08-15 19:59:59	1899-12-31 19:59:59	2019-08-16	2019-08-16 08:14:00	1899-12-31 08:14:00	12	74
23731	7	3	1	2019-08-16	29	5	4	55	154	249	0	#NULL!	#NULL!	2019-01-30	Oui	28	28	0.99	2019-08-15	2019-08-15 21:00:00	1899-12-31 21:00:00	2019-08-16	2019-08-16 09:00:00	1899-12-31 09:00:00	12	93
24731	7	3	1	2019-08-16	38	12	11	68	164	230	0	#NULL!	#NULL!	2019-01-28	Oui	28	28	0.99	2019-08-15	2019-08-15 20:30:00	1899-12-31 20:30:00	2019-08-16	2019-08-16 08:35:00	1899-12-31 08:35:00	12	74
25731	7	3	1	2019-08-16	22	4	3	63	150	260	0	0	#NULL!	2019-02-15	Oui	26	28	0.97	2019-08-15	2019-08-15 19:00:00	1899-12-31 19:00:00	2019-08-16	2019-08-16 08:35:00	1899-12-31 08:35:00	13	83
26731	7	3	1	2019-08-16	22	4	3	70	161	160	0	0	#NULL!	2019-01-25	Oui	28	28	0.99	2019-08-15	2019-08-15 19:59:59	1899-12-31 19:59:59	2019-08-16	2019-08-16 09:00:00	1899-12-31 09:00:00	13	70
27731	7	3	1	2019-08-16	20	2	1	65	159	261	0	#NULL!	#NULL!	2019-01-27	Oui	28	28	0.99	2019-08-15	2019-08-15 19:59:59	1899-12-31 19:59:59	2019-08-16	2019-08-16 08:10:59	1899-12-31 08:10:59	12	100
28731	7	3	1	2019-08-16	16	1	0	69	158	290	0	0	#NULL!	2019-02-05	Oui	27	26	0.99	2019-08-15	2019-08-15 21:00:00	1899-12-31 21:00:00	2019-08-16	2019-08-16 08:17:59	1899-12-31 08:17:59	11	90
29731	7	3	1	2019-08-16	30	7	6	64	157	261	0	#NULL!	#NULL!	2019-01-28	Oui	28	27	0.86	2019-08-15	2019-08-15 19:59:59	1899-12-31 19:59:59	2019-08-16	2019-08-16 08:24:00	1899-12-31 08:24:00	12	86
30731	7	3	1	2019-08-16	25	1	0	56	157	240	0	#NULL!	#NULL!	2019-01-28	Oui	28	25	0.91	2019-08-15	2019-08-15 21:00:00	1899-12-31 21:00:00	2019-08-16	2019-08-16 08:32:00	1899-12-31 08:32:00	11	111
31731	7	3	1	2019-08-16	20	2	1	51	142	250	#NULL!	#NULL!	#NULL!	2019-02-18	Oui	25	23	0.99	2019-08-15	2019-08-15 19:59:59	1899-12-31 19:59:59	2019-08-16	2019-08-16 08:06:59	1899-12-31 08:06:59	12	102
32731	7	3	1	2019-08-16	18	1	0	56	148	259	0	#NULL!	#NULL!	2019-02-15	Oui	26	25	0.99	2019-08-15	2019-08-15 19:59:59	1899-12-31 19:59:59	2019-08-16	2019-08-16 08:46:00	1899-12-31 08:46:00	12	80
33731	7	3	1	2019-08-16	19	1	0	68	150	275	#NULL!	#NULL!	#NULL!	2019-02-09	Oui	26	25	0.98	2019-08-15	2019-08-15 19:59:59	1899-12-31 19:59:59	2019-08-16	2019-08-16 08:53:00	1899-12-31 08:53:00	12	112
34731	7	3	1	2019-08-16	18	1	0	70	158	270	0	0	#NULL!	2019-02-12	Oui	26	29	0.96	2019-08-15	2019-08-15 21:00:00	1899-12-31 21:00:00	2019-08-16	2019-08-16 08:55:00	1899-12-31 08:55:00	11	88
35731	7	3	1	2019-08-16	20	2	1	54	147	256	0	#NULL!	#NULL!	2019-02-04	Oui	27	26	0.92	2019-08-15	2019-08-15 21:00:00	1899-12-31 21:00:00	2019-08-16	2019-08-16 08:05:00	1899-12-31 08:05:00	11	97
36731	7	3	1	2019-08-16	33	9	8	#NULL!	153	#NULL!	0	#NULL!	#NULL!	2019-02-28	Oui	24	25	0.98	2019-08-15	2019-08-15 19:59:59	1899-12-31 19:59:59	2019-08-16	2019-08-16 08:17:00	1899-12-31 08:17:00	12	120
37731	7	3	1	2019-08-16	35	8	7	77	160	300	0	0	#NULL!	2019-02-15	Oui	26	24	0.99	2019-08-15	2019-08-15 21:00:00	1899-12-31 21:00:00	2019-08-16	2019-08-16 08:24:59	1899-12-31 08:24:59	11	106
38731	7	3	1	2019-08-15	22	4	3	56	155	225	0	#NULL!	#NULL!	2019-02-25	Oui	24	24	0.99	2019-08-15	2019-08-15 19:59:59	1899-12-31 19:59:59	2019-08-16	2019-08-16 08:28:00	1899-12-31 08:28:00	12	83
39731	7	3	1	2019-08-16	23	1	0	59	151	275	0	0	#NULL!	2019-01-29	Oui	28	24	0.99	2019-08-15	2019-08-15 19:59:59	1899-12-31 19:59:59	2019-08-16	2019-08-16 07:36:59	1899-12-31 07:36:59	11	84
40731	7	3	1	2019-08-15	25	2	1	69	173	264	0	#NULL!	#NULL!	2019-02-05	Oui	27	28	0.99	2019-08-15	2019-08-15 21:00:00	1899-12-31 21:00:00	2019-08-16	2019-08-16 07:45:00	1899-12-31 07:45:00	10	75
41731	7	3	1	2019-08-15	25	3	2	62	157	265	1	0	#NULL!	2019-01-28	Oui	28	26	0.99	2019-08-15	2019-08-15 21:00:00	1899-12-31 21:00:00	2019-08-16	2019-08-16 07:50:00	1899-12-31 07:50:00	10	89
42731	7	3	1	2019-08-16	18	1	0	57	155	240	0	#NULL!	#NULL!	2019-02-01	Oui	28	28	0.99	2019-08-15	2019-08-15 19:59:59	1899-12-31 19:59:59	2019-08-16	2019-08-16 08:55:59	1899-12-31 08:55:59	12	90
43731	7	3	1	2019-08-16	21	2	1	63	162	234	0	0	#NULL!	2019-01-31	Oui	28	28	0.78	2019-08-15	2019-08-15 19:59:59	1899-12-31 19:59:59	2019-08-16	2019-08-16 07:57:59	1899-12-31 07:57:59	11	78
47731	7	3	1	2019-09-12	32	8	7	58	153	250	0	#NULL!	#NULL!	2019-03-22	Oui	25	24	0.97	2019-09-12	2019-09-12 19:30:00	1899-12-31 19:30:00	2019-09-13	2019-09-13 07:36:59	1899-12-31 07:36:59	12	80
48731	7	3	1	2019-09-12	20	1	0	58	150	245	0	#NULL!	#NULL!	2019-03-20	Oui	25	24	0.98	2019-09-12	2019-09-12 19:59:59	1899-12-31 19:59:59	2019-09-13	2019-09-13 07:09:59	1899-12-31 07:09:59	11	72
49731	7	3	1	2019-09-13	22	2	1	60	162	251	0	#NULL!	#NULL!	2019-03-15	Oui	26	24	0.98	2019-09-12	2019-09-12 19:30:00	1899-12-31 19:30:00	2019-09-13	2019-09-13 07:45:59	1899-12-31 07:45:59	12	91
50731	7	3	1	2019-09-13	21	2	1	61	168	240	0	#NULL!	#NULL!	2019-03-05	Oui	27	26	0.99	2019-09-12	2019-09-12 19:00:00	1899-12-31 19:00:00	2019-09-13	2019-09-13 07:39:00	1899-12-31 07:39:00	12	89
51731	7	3	1	2019-09-13	16	1	0	54	152	248	0	0	#NULL!	2019-02-28	Oui	28	27	0.98	2019-09-12	2019-09-12 19:59:59	1899-12-31 19:59:59	2019-09-13	2019-09-13 07:25:59	1899-12-31 07:25:59	11	85
52731	7	3	1	2019-09-13	19	1	0	61	159	260	0	#NULL!	#NULL!	2019-02-16	Oui	28	27	0.99	2019-09-12	2019-09-12 19:30:00	1899-12-31 19:30:00	2019-09-13	2019-09-13 07:30:00	1899-12-31 07:30:00	12	87
53731	7	3	1	2019-09-13	32	11	9	65	160	295	0	#NULL!	#NULL!	2019-02-27	Oui	28	27	0.99	2019-09-12	2019-09-12 19:59:59	1899-12-31 19:59:59	2019-09-13	2019-09-13 07:34:59	1899-12-31 07:34:59	11	91
54731	7	3	1	2019-09-13	30	8	7	70	160	283	0	#NULL!	#NULL!	2019-03-14	Oui	26	26	0.98	2019-09-12	2019-09-12 19:59:59	1899-12-31 19:59:59	2019-09-13	2019-09-13 07:39:59	1899-12-31 07:39:59	11	85
55731	7	3	1	2019-09-12	26	5	4	58	160	235	0	#NULL!	#NULL!	2019-03-08	Oui	27	24	0.99	2019-09-12	2019-09-12 19:30:00	1899-12-31 19:30:00	2019-09-13	2019-09-13 07:48:59	1899-12-31 07:48:59	12	80
56731	7	3	1	2019-09-13	29	4	3	64	160	245	0	#NULL!	#NULL!	2019-03-04	Oui	28	24	0.99	2019-09-12	2019-09-12 19:59:59	1899-12-31 19:59:59	2019-09-13	2019-09-13 07:59:59	1899-12-31 07:59:59	12	86
57731	7	3	1	2019-09-12	25	5	4	62	159	260	0	#NULL!	#NULL!	2019-03-27	Oui	24	24	0.98	2019-09-12	2019-09-12 19:00:00	1899-12-31 19:00:00	2019-09-13	2019-09-13 08:12:59	1899-12-31 08:12:59	13	88
58731	7	3	1	2019-09-01	38	8	7	65	154	310	0	#NULL!	#NULL!	2019-02-25	Oui	28	27	0.98	2019-09-12	2019-09-12 19:00:00	1899-12-31 19:00:00	2019-09-13	2019-09-13 08:26:00	1899-12-31 08:26:00	13	91
59731	7	3	1	2019-09-13	20	1	0	59	160	250	0	#NULL!	#NULL!	2019-03-02	Oui	27	26	0.99	2019-09-12	2019-09-12 19:59:59	1899-12-31 19:59:59	2019-09-13	2019-09-13 08:30:00	1899-12-31 08:30:00	12	86
60731	7	3	1	2019-09-13	16	1	0	58	158	228	0	#NULL!	#NULL!	2019-03-16	Oui	25	24	0.99	2019-09-12	2019-09-12 19:59:59	1899-12-31 19:59:59	2019-09-13	2019-09-13 08:44:59	1899-12-31 08:44:59	12	88
61731	7	3	1	2019-09-13	27	4	3	60	161	260	0	0	#NULL!	2019-03-26	Oui	24	22	0.95	2019-09-12	2019-09-12 19:30:00	1899-12-31 19:30:00	2019-09-13	2019-09-13 09:00:00	1899-12-31 09:00:00	13	85
73731	7	3	1	2020-01-10	30	6	5	58	160	245	0	0	#NULL!	2019-07-27	Oui	24	24	0.99	2020-01-09	2020-01-09 19:30:00	1899-12-31 19:30:00	2020-01-10	2020-01-10 07:45:00	1899-12-31 07:45:00	12	88
2741	7	4	1	2019-05-21	39	9	6	85	171	310	0	0	#NULL!	2018-11-15	Oui	27	22	0.98	2019-05-21	2019-05-21 19:59:59	1899-12-31 19:59:59	2019-05-22	2019-05-22 08:05:00	1899-12-31 08:05:00	12	90
4741	7	4	1	2019-05-21	29	5	2	60	158	249	0	0	#NULL!	2018-12-05	Oui	24	24	0.97	2019-05-21	2019-05-21 19:00:00	1899-12-31 19:00:00	2019-05-22	2019-05-22 08:24:59	1899-12-31 08:24:59	13	72
6741	7	4	1	2019-05-22	21	3	2	58	152	274	0	0	#NULL!	2018-12-04	Oui	24	24	0.98	2019-05-22	2019-05-22 19:00:00	1899-12-31 19:00:00	2019-05-23	2019-05-23 08:15:00	1899-12-31 08:15:00	13	91
10741	7	4	1	2019-05-22	22	4	3	59	162	250	0	0	#NULL!	2018-11-15	Oui	27	30	0.98	2019-05-23	2019-05-23 19:59:59	1899-12-31 19:59:59	2019-05-24	2019-05-24 08:10:00	1899-12-31 08:10:00	12	89
11741	7	4	1	2019-05-23	27	2	1	62	159	276	0	0	#NULL!	2018-11-17	Oui	25	21	0.98	2019-05-23	2019-05-23 19:30:00	1899-12-31 19:30:00	2019-05-24	2019-05-24 07:09:59	1899-12-31 07:09:59	11	77
12741	7	4	1	2019-05-24	25	3	2	71	161	260	0	0	#NULL!	2018-11-16	Oui	27	26	0.94	2019-05-23	2019-05-23 19:00:00	1899-12-31 19:00:00	2019-05-24	2019-05-24 08:19:59	1899-12-31 08:19:59	13	79
13741	7	4	1	2019-05-24	28	5	4	63	164	240	0	0	#NULL!	2019-11-07	Oui	28	26	0.95	2019-05-23	2019-05-23 19:30:00	1899-12-31 19:30:00	2019-05-24	2019-05-24 08:35:00	1899-12-31 08:35:00	13	86
14741	7	4	1	2019-05-24	22	2	1	60	159	268	0	0	0	2018-11-23	Oui	26	25	0.96	2019-05-23	2019-05-23 19:59:59	1899-12-31 19:59:59	2019-05-24	2019-05-24 08:50:00	1899-12-31 08:50:00	12	90
15741	7	4	1	2019-05-24	33	8	6	74	165	352	0	0	0	2018-12-01	Oui	25	22	0.97	2019-05-24	2019-05-24 19:00:00	1899-12-31 19:00:00	2019-05-25	2019-05-25 07:45:00	1899-12-31 07:45:00	12	85
16741	7	4	1	2019-05-24	24	3	2	58	156	265	0	0	0	2018-11-10	Oui	28	27	0.93	2019-05-24	2019-05-24 20:30:00	1899-12-31 20:30:00	2019-05-25	2019-05-25 07:54:59	1899-12-31 07:54:59	11	88
17741	7	4	1	2019-05-25	30	6	5	81	168	320	0	0	0	2018-11-18	Oui	27	27	0.94	2020-05-24	2019-05-24 19:30:00	1899-12-31 19:30:00	2020-05-25	2019-05-25 08:15:00	1899-12-31 08:15:00	12	83

## Sheet: Sheet2
Prévalance of gestational diabetes in Eastern DRC data variables
Participantcode	Participant code: Three first number= survey health center registration number; Fourth number= survey site code; Fifth number= Health center name code; Sixth number = season code
sitecode	Survey site code: 1= Goma ; 2= Idjwi ; 6= Ngungu; 7= Rutshuru
NomEtablissement	Health center name: 1= CS Mapendo Goma; 2= CS Ngungu ; 3= CS Rutshuru - Rutshuru ; 4= CS Mapendo - Rutshuru; 5= CS Bunyakiri - Idjwi
saison	Season: 1= Hot ; 2= Cold
Dateinterview	Interview date
Age	Age in years
Gestité	Gesture: numeric value
Parité	Parity: numeric value
PoidsKg	Weight in Kg
TailleCm	Size in cm
Périmètrebrachialmm	MUAC in mm
ATCDdediabètedanslafamille	Family history of diabetes: 0= none; 1= First degree relative; 2= second degree relative ; Null = undefined
ATCDdenfantmacrosome4000k	Birth history of a newborn weighing 4000g or more : 0= No ; 1= Yes
ATCDdemaladieschronique	History of chronic illness : 0= No ; 1= Arterial hypertension ; 2= Heart disease; 3= Metabolic disease; 4 = under corticosteroid therapy; Null = undefined
DDR	Date of last menstruation period: time value in date
EnceinteYN	Pregnancy Y/N : Oui= yes
AgedegrossesseSA	Gestational age in week of amenorrhea
HauteurutérineCm	Fundal height in cm
Oxymétriedepouls	Pulse oximetry in %
Datededernierrepas	Last meal date
DernierRepas	date time of last meal :
Heurdedernierrepas
Datedeprélévement	Sampling date
Prélévement	Sampling date time
Heurdeprélévement
Duréejeun	Fasting duration in hours
Glycémiecapillairemgdl	Capillary blood glucose in mg/dL
